# Supplementary material for: A pipeline for copy number profiling of single circulating tumour cells to assess intrapatient tumour heterogeneity
Source: Mol Oncol. 2022 Jul 8;16(16):2981–3000. doi: 10.1002/1878-0261.13174 (PMC9394233; doi:10.1002/1878-0261.13174)
Supplement: Supplementary file 9 — Table S1. List of blacklisted regions by QDNAseq. Table S2. Spearman correlations between ten iterations at different subsampling depths and 10 m + reads of BC1‐4, 1 ng of MCF‐7 DNA amplified with Ampli1, and 1 MCF‐7 cell amplified with Ampli1 (cell C, sample 13). Table S3. Distribution of mFAST‐SeqS reads in single cell WGA samples. Table S4. Spearman correlations between three single MCF‐7 cells amplified with Ampli1 and TruSeq‐prepared libraries and genomic MCF‐7 DNA with a TruSeq‐prepared library. Table S5. Spearman correlations between 27 MCF‐7 strains collected by Ben‐David et al. (2018). Only regions passing the default QDNAseq settings were used. [file MOL2-16-2981-s008.xlsx]

## Sheet: Table S1. Blacklisted Regions
Tab. S1. List of blacklisted regions by QDNAseq.
feature	chromosome	start	end	bases	gc	mappability	blacklist	residual	use
1:1-100000	1	1	100000	90	42.4522	22.1397	0.979	NA	TRUE
1:100001-200000	1	100001	200000	77.417	43.6106	7.56373	0	NA	TRUE
1:200001-300000	1	200001	300000	40.302	39.1445	9.17357	0	NA	TRUE
1:300001-400000	1	300001	400000	82.281	40.2049	9.00205	0	NA	TRUE
1:400001-500000	1	400001	500000	71.368	45.3719	11.7732	0	NA	TRUE
1:500001-600000	1	500001	600000	78.632	44.7362	15.2361	5.922	NA	TRUE
1:600001-700000	1	600001	700000	100	41.919	8.57236	0	NA	TRUE
1:700001-800000	1	700001	800000	100	44.117	40.8737	2.907	NA	TRUE
1:800001-900000	1	800001	900000	100	56.645	76.7112	0.109	-0.0849905	TRUE
1:1500001-1600000	1	1500001	1600000	100	56.394	72.4253	0	NA	TRUE
1:1600001-1700000	1	1600001	1700000	100	54.508	60.6111	0	NA	TRUE
1:1800001-1900000	1	1800001	1900000	100	55.347	83.9821	0.097	-0.0224201	TRUE
1:2500001-2600000	1	2500001	2600000	100	56.884	78.3919	16.666	0.088204	TRUE
1:2600001-2700000	1	2600001	2700000	50	59.566	31.2671	34.374	NA	TRUE
1:3600001-3700000	1	3600001	3700000	100	58.669	92.3138	0.523	-0.00184251	TRUE
1:4300001-4400000	1	4300001	4400000	100	46.28	89.583	0.178	-0.0439453	TRUE
1:4400001-4500000	1	4400001	4500000	100	47.686	94.204	0.113	-0.0183114	TRUE
1:5700001-5800000	1	5700001	5800000	100	49.554	89.9402	10.785	-0.00950765	TRUE
1:12800001-12900000	1	12800001	12900000	100	44.752	60.5183	0	NA	TRUE
1:12900001-13000000	1	12900001	13000000	100	45.468	29.9322	0	NA	TRUE
1:13000001-13100000	1	13000001	13100000	52.998	45.5508	18.5953	0	NA	TRUE
1:13100001-13200000	1	13100001	13200000	97.002	45.798	34.7119	0	NA	TRUE
1:13200001-13300000	1	13200001	13300000	19.912	47.5141	35.1293	0	NA	TRUE
1:13300001-13400000	1	13300001	13400000	80.088	46.1205	24.0031	0	NA	TRUE
1:13400001-13500000	1	13400001	13500000	100	46.195	23.0395	0	NA	TRUE
1:13500001-13600000	1	13500001	13600000	57.162	47.0242	33.6828	0	NA	TRUE
1:13600001-13700000	1	13600001	13700000	92.838	46.1341	22.6566	0	NA	TRUE
1:13700001-13800000	1	13700001	13800000	100	47.359	42.3218	0	NA	TRUE
1:16300001-16400000	1	16300001	16400000	100	55.541	82.7898	0.027	-0.0562871	TRUE
1:16800001-16900000	1	16800001	16900000	100	47.367	41.6318	1.473	NA	TRUE
1:16900001-17000000	1	16900001	17000000	100	47.648	41.1175	0	NA	TRUE
1:17000001-17100000	1	17000001	17100000	100	50.24	49.8248	0	NA	TRUE
1:17100001-17200000	1	17100001	17200000	50	45.276	41.2194	0	NA	TRUE
1:17200001-17300000	1	17200001	17300000	100	51.566	64.0122	0	NA	TRUE
1:17500001-17600000	1	17500001	17600000	100	51.009	91.9215	0.346	-0.00676135	TRUE
1:22600001-22700000	1	22600001	22700000	100	48.584	91.4202	0.068	0.0092381	TRUE
1:24200001-24300000	1	24200001	24300000	100	45.383	76.2015	0	NA	TRUE
1:24300001-24400000	1	24300001	24400000	100	46.369	75.9941	0	NA	TRUE
1:25400001-25500000	1	25400001	25500000	100	46.449	89.8831	0.113	0.0231346	TRUE
1:25600001-25700000	1	25600001	25700000	100	45.383	56.2577	0	NA	TRUE
1:25700001-25800000	1	25700001	25800000	100	44.195	68.077	0	NA	TRUE
1:28200001-28300000	1	28200001	28300000	100	48.354	82.1276	0.071	0.0188677	TRUE
1:29900001-30000000	1	29900001	30000000	0	NA	0	0	NA	FALSE
1:30800001-30900000	1	30800001	30900000	100	49.015	93.5038	0.079	-0.0206878	TRUE
1:31200001-31300000	1	31200001	31300000	100	52.337	93.4797	0.149	0.0531471	TRUE
1:32800001-32900000	1	32800001	32900000	100	49.34	82.4814	0.08	0.0367013	TRUE
1:37300001-37400000	1	37300001	37400000	100	48.019	96.9226	0.063	-0.00030625	TRUE
1:38000001-38100000	1	38000001	38100000	100	46.346	87.4676	0.076	0.0525482	TRUE
1:39300001-39400000	1	39300001	39400000	100	43.266	78.996	0.048	0.00134001	TRUE
1:42700001-42800000	1	42700001	42800000	100	38.076	87.718	0.173	0.0126117	TRUE
1:43000001-43100000	1	43000001	43100000	100	39.541	82.6591	0.401	-0.0286343	TRUE
1:43200001-43300000	1	43200001	43300000	100	46.783	87.7895	0.18	-0.0131134	TRUE
1:46900001-47000000	1	46900001	47000000	100	53.302	93.7234	0.098	0.0191929	TRUE
1:47300001-47400000	1	47300001	47400000	100	40.31	56.5614	0	NA	TRUE
1:47400001-47500000	1	47400001	47500000	100	42.27	67.2049	0	NA	TRUE
1:47500001-47600000	1	47500001	47600000	100	38.742	58.7423	0	NA	TRUE
1:58200001-58300000	1	58200001	58300000	100	39.55	95.9465	0.063	-0.0131996	TRUE
1:60000001-60100000	1	60000001	60100000	100	40.258	76.3738	0	NA	TRUE
1:65600001-65700000	1	65600001	65700000	100	42.818	85.1418	0.024	-0.0296906	TRUE
1:66600001-66700000	1	66600001	66700000	100	38.152	84.4178	0	NA	TRUE
1:68400001-68500000	1	68400001	68500000	100	39.707	89.0415	0.711	-0.0070979	TRUE
1:70300001-70400000	1	70300001	70400000	100	36.407	76.1341	0	NA	TRUE
1:72700001-72800000	1	72700001	72800000	100	34.922	93.0897	0	NA	TRUE
1:72800001-72900000	1	72800001	72900000	100	35.128	84.9229	0	NA	TRUE
1:76200001-76300000	1	76200001	76300000	100	39.712	73.0662	0.134	-0.0184691	TRUE
1:82600001-82700000	1	82600001	82700000	100	37.244	94.4696	0.215	0.00220462	TRUE
1:83600001-83700000	1	83600001	83700000	100	36.777	46.5892	0	NA	TRUE
1:83700001-83800000	1	83700001	83800000	100	35.954	47.8862	0	NA	TRUE
1:83800001-83900000	1	83800001	83900000	100	36.804	48.0853	0	NA	TRUE
1:83900001-84000000	1	83900001	84000000	100	37.179	71.8921	0	NA	TRUE
1:85900001-86000000	1	85900001	86000000	100	39.701	87.2909	0	NA	TRUE
1:90500001-90600000	1	90500001	90600000	100	38.336	85.3546	0	NA	TRUE
1:91800001-91900000	1	91800001	91900000	100	37.227	79.8939	0.362	-0.00946386	TRUE
1:92900001-93000000	1	92900001	93000000	100	41.939	82.6394	0.075	-0.0449357	TRUE
1:99800001-99900000	1	99800001	99900000	100	36.923	76.752	0	NA	TRUE
1:100200001-100300000	1	100200001	100300000	100	39.828	82.0579	0.153	0.00416312	TRUE
1:101100001-101200000	1	101100001	101200000	100	38.538	77.4574	0	NA	TRUE
1:103200001-103300000	1	103200001	103300000	100	35.434	80.3102	0.245	0.0165105	TRUE
1:103800001-103900000	1	103800001	103900000	63.906	35.3676	46.5725	0	NA	TRUE
1:103900001-104000000	1	103900001	104000000	86.094	35.7423	46.5358	0	NA	TRUE
1:104100001-104200000	1	104100001	104200000	100	35.75	57.3563	0.136	NA	TRUE
1:104200001-104300000	1	104200001	104300000	100	36.088	33.1372	0	NA	TRUE
1:104400001-104500000	1	104400001	104500000	100	34.833	88.9501	13.853	-0.00652444	TRUE
1:108100001-108200000	1	108100001	108200000	100	37.348	91.1764	0.757	0.0261815	TRUE
1:108700001-108800000	1	108700001	108800000	100	40.409	59.5224	0	NA	TRUE
1:108800001-108900000	1	108800001	108900000	100	37.792	62.277	0	NA	TRUE
1:108900001-109000000	1	108900001	109000000	100	39.493	39.083	0	NA	TRUE
1:109000001-109100000	1	109000001	109100000	100	40.762	60.3031	0	NA	TRUE
1:109700001-109800000	1	109700001	109800000	100	47.679	87.3865	0.113	0.0195026	TRUE
1:110600001-110700000	1	110600001	110700000	100	50.949	97.1533	0.192	0.00146501	TRUE
1:110700001-110800000	1	110700001	110800000	100	51.674	98.2235	0.032	0.0346798	TRUE
1:112700001-112800000	1	112700001	112800000	100	41.571	77.1473	0	NA	TRUE
1:113300001-113400000	1	113300001	113400000	100	47.04	65.1439	0	NA	TRUE
1:117100001-117200000	1	117100001	117200000	100	45.672	62.2766	0	NA	TRUE
1:120500001-120600000	1	120500001	120600000	100	39.208	62.9805	0.242	NA	TRUE
1:120600001-120700000	1	120600001	120700000	97.156	40.6841	49.3645	0	NA	TRUE
1:120700001-120800000	1	120700001	120800000	52.844	41.0813	39.0575	0	NA	TRUE
1:120800001-120900000	1	120800001	120900000	100	42.333	28.9139	0	NA	TRUE
1:120900001-121000000	1	120900001	121000000	36.695	42.1583	33.9671	0	NA	TRUE
1:121000001-121100000	1	121000001	121100000	13.305	41.3228	30.8734	0	NA	TRUE
1:121100001-121200000	1	121100001	121200000	100	39.305	52.4853	0	NA	TRUE
1:121300001-121400000	1	121300001	121400000	100	39.527	32.0559	48.526	NA	TRUE
1:121400001-121500000	1	121400001	121500000	85.434	42.6786	5.50744	87.059	NA	TRUE
1:121500001-121600000	1	121500001	121600000	0	NA	0	0	NA	FALSE
1:121600001-121700000	1	121600001	121700000	0	NA	0	0	NA	FALSE
1:121700001-121800000	1	121700001	121800000	0	NA	0	0	NA	FALSE
1:121800001-121900000	1	121800001	121900000	0	NA	0	0	NA	FALSE
1:121900001-122000000	1	121900001	122000000	0	NA	0	0	NA	FALSE
1:122000001-122100000	1	122000001	122100000	0	NA	0	0	NA	FALSE
1:122100001-122200000	1	122100001	122200000	0	NA	0	0	NA	FALSE
1:122200001-122300000	1	122200001	122300000	0	NA	0	0	NA	FALSE
1:122300001-122400000	1	122300001	122400000	0	NA	0	0	NA	FALSE
1:122400001-122500000	1	122400001	122500000	0	NA	0	0	NA	FALSE
1:122500001-122600000	1	122500001	122600000	0	NA	0	0	NA	FALSE
1:122600001-122700000	1	122600001	122700000	0	NA	0	0	NA	FALSE
1:122700001-122800000	1	122700001	122800000	0	NA	0	0	NA	FALSE
1:122800001-122900000	1	122800001	122900000	0	NA	0	0	NA	FALSE
1:122900001-123000000	1	122900001	123000000	0	NA	0	0	NA	FALSE
1:123000001-123100000	1	123000001	123100000	0	NA	0	0	NA	FALSE
1:123100001-123200000	1	123100001	123200000	0	NA	0	0	NA	FALSE
1:123200001-123300000	1	123200001	123300000	0	NA	0	0	NA	FALSE
1:123300001-123400000	1	123300001	123400000	0	NA	0	0	NA	FALSE
1:123400001-123500000	1	123400001	123500000	0	NA	0	0	NA	FALSE
1:123500001-123600000	1	123500001	123600000	0	NA	0	0	NA	FALSE
1:123600001-123700000	1	123600001	123700000	0	NA	0	0	NA	FALSE
1:123700001-123800000	1	123700001	123800000	0	NA	0	0	NA	FALSE
1:123800001-123900000	1	123800001	123900000	0	NA	0	0	NA	FALSE
1:123900001-124000000	1	123900001	124000000	0	NA	0	0	NA	FALSE
1:124000001-124100000	1	124000001	124100000	0	NA	0	0	NA	FALSE
1:124100001-124200000	1	124100001	124200000	0	NA	0	0	NA	FALSE
1:124200001-124300000	1	124200001	124300000	0	NA	0	0	NA	FALSE
1:124300001-124400000	1	124300001	124400000	0	NA	0	0	NA	FALSE
1:124400001-124500000	1	124400001	124500000	0	NA	0	0	NA	FALSE
1:124500001-124600000	1	124500001	124600000	0	NA	0	0	NA	FALSE
1:124600001-124700000	1	124600001	124700000	0	NA	0	0	NA	FALSE
1:124700001-124800000	1	124700001	124800000	0	NA	0	0	NA	FALSE
1:124800001-124900000	1	124800001	124900000	0	NA	0	0	NA	FALSE
1:124900001-125000000	1	124900001	125000000	0	NA	0	0	NA	FALSE
1:125000001-125100000	1	125000001	125100000	0	NA	0	0	NA	FALSE
1:125100001-125200000	1	125100001	125200000	0	NA	0	0	NA	FALSE
1:125200001-125300000	1	125200001	125300000	0	NA	0	0	NA	FALSE
1:125300001-125400000	1	125300001	125400000	0	NA	0	0	NA	FALSE
1:125400001-125500000	1	125400001	125500000	0	NA	0	0	NA	FALSE
1:125500001-125600000	1	125500001	125600000	0	NA	0	0	NA	FALSE
1:125600001-125700000	1	125600001	125700000	0	NA	0	0	NA	FALSE
1:125700001-125800000	1	125700001	125800000	0	NA	0	0	NA	FALSE
1:125800001-125900000	1	125800001	125900000	0	NA	0	0	NA	FALSE
1:125900001-126000000	1	125900001	126000000	0	NA	0	0	NA	FALSE
1:126000001-126100000	1	126000001	126100000	0	NA	0	0	NA	FALSE
1:126100001-126200000	1	126100001	126200000	0	NA	0	0	NA	FALSE
1:126200001-126300000	1	126200001	126300000	0	NA	0	0	NA	FALSE
1:126300001-126400000	1	126300001	126400000	0	NA	0	0	NA	FALSE
1:126400001-126500000	1	126400001	126500000	0	NA	0	0	NA	FALSE
1:126500001-126600000	1	126500001	126600000	0	NA	0	0	NA	FALSE
1:126600001-126700000	1	126600001	126700000	0	NA	0	0	NA	FALSE
1:126700001-126800000	1	126700001	126800000	0	NA	0	0	NA	FALSE
1:126800001-126900000	1	126800001	126900000	0	NA	0	0	NA	FALSE
1:126900001-127000000	1	126900001	127000000	0	NA	0	0	NA	FALSE
1:127000001-127100000	1	127000001	127100000	0	NA	0	0	NA	FALSE
1:127100001-127200000	1	127100001	127200000	0	NA	0	0	NA	FALSE
1:127200001-127300000	1	127200001	127300000	0	NA	0	0	NA	FALSE
1:127300001-127400000	1	127300001	127400000	0	NA	0	0	NA	FALSE
1:127400001-127500000	1	127400001	127500000	0	NA	0	0	NA	FALSE
1:127500001-127600000	1	127500001	127600000	0	NA	0	0	NA	FALSE
1:127600001-127700000	1	127600001	127700000	0	NA	0	0	NA	FALSE
1:127700001-127800000	1	127700001	127800000	0	NA	0	0	NA	FALSE
1:127800001-127900000	1	127800001	127900000	0	NA	0	0	NA	FALSE
1:127900001-128000000	1	127900001	128000000	0	NA	0	0	NA	FALSE
1:128000001-128100000	1	128000001	128100000	0	NA	0	0	NA	FALSE
1:128100001-128200000	1	128100001	128200000	0	NA	0	0	NA	FALSE
1:128200001-128300000	1	128200001	128300000	0	NA	0	0	NA	FALSE
1:128300001-128400000	1	128300001	128400000	0	NA	0	0	NA	FALSE
1:128400001-128500000	1	128400001	128500000	0	NA	0	0	NA	FALSE
1:128500001-128600000	1	128500001	128600000	0	NA	0	0	NA	FALSE
1:128600001-128700000	1	128600001	128700000	0	NA	0	0	NA	FALSE
1:128700001-128800000	1	128700001	128800000	0	NA	0	0	NA	FALSE
1:128800001-128900000	1	128800001	128900000	0	NA	0	0	NA	FALSE
1:128900001-129000000	1	128900001	129000000	0	NA	0	0	NA	FALSE
1:129000001-129100000	1	129000001	129100000	0	NA	0	0	NA	FALSE
1:129100001-129200000	1	129100001	129200000	0	NA	0	0	NA	FALSE
1:129200001-129300000	1	129200001	129300000	0	NA	0	0	NA	FALSE
1:129300001-129400000	1	129300001	129400000	0	NA	0	0	NA	FALSE
1:129400001-129500000	1	129400001	129500000	0	NA	0	0	NA	FALSE
1:129500001-129600000	1	129500001	129600000	0	NA	0	0	NA	FALSE
1:129600001-129700000	1	129600001	129700000	0	NA	0	0	NA	FALSE
1:129700001-129800000	1	129700001	129800000	0	NA	0	0	NA	FALSE
1:129800001-129900000	1	129800001	129900000	0	NA	0	0	NA	FALSE
1:129900001-130000000	1	129900001	130000000	0	NA	0	0	NA	FALSE
1:130000001-130100000	1	130000001	130100000	0	NA	0	0	NA	FALSE
1:130100001-130200000	1	130100001	130200000	0	NA	0	0	NA	FALSE
1:130200001-130300000	1	130200001	130300000	0	NA	0	0	NA	FALSE
1:130300001-130400000	1	130300001	130400000	0	NA	0	0	NA	FALSE
1:130400001-130500000	1	130400001	130500000	0	NA	0	0	NA	FALSE
1:130500001-130600000	1	130500001	130600000	0	NA	0	0	NA	FALSE
1:130600001-130700000	1	130600001	130700000	0	NA	0	0	NA	FALSE
1:130700001-130800000	1	130700001	130800000	0	NA	0	0	NA	FALSE
1:130800001-130900000	1	130800001	130900000	0	NA	0	0	NA	FALSE
1:130900001-131000000	1	130900001	131000000	0	NA	0	0	NA	FALSE
1:131000001-131100000	1	131000001	131100000	0	NA	0	0	NA	FALSE
1:131100001-131200000	1	131100001	131200000	0	NA	0	0	NA	FALSE
1:131200001-131300000	1	131200001	131300000	0	NA	0	0	NA	FALSE
1:131300001-131400000	1	131300001	131400000	0	NA	0	0	NA	FALSE
1:131400001-131500000	1	131400001	131500000	0	NA	0	0	NA	FALSE
1:131500001-131600000	1	131500001	131600000	0	NA	0	0	NA	FALSE
1:131600001-131700000	1	131600001	131700000	0	NA	0	0	NA	FALSE
1:131700001-131800000	1	131700001	131800000	0	NA	0	0	NA	FALSE
1:131800001-131900000	1	131800001	131900000	0	NA	0	0	NA	FALSE
1:131900001-132000000	1	131900001	132000000	0	NA	0	0	NA	FALSE
1:132000001-132100000	1	132000001	132100000	0	NA	0	0	NA	FALSE
1:132100001-132200000	1	132100001	132200000	0	NA	0	0	NA	FALSE
1:132200001-132300000	1	132200001	132300000	0	NA	0	0	NA	FALSE
1:132300001-132400000	1	132300001	132400000	0	NA	0	0	NA	FALSE
1:132400001-132500000	1	132400001	132500000	0	NA	0	0	NA	FALSE
1:132500001-132600000	1	132500001	132600000	0	NA	0	0	NA	FALSE
1:132600001-132700000	1	132600001	132700000	0	NA	0	0	NA	FALSE
1:132700001-132800000	1	132700001	132800000	0	NA	0	0	NA	FALSE
1:132800001-132900000	1	132800001	132900000	0	NA	0	0	NA	FALSE
1:132900001-133000000	1	132900001	133000000	0	NA	0	0	NA	FALSE
1:133000001-133100000	1	133000001	133100000	0	NA	0	0	NA	FALSE
1:133100001-133200000	1	133100001	133200000	0	NA	0	0	NA	FALSE
1:133200001-133300000	1	133200001	133300000	0	NA	0	0	NA	FALSE
1:133300001-133400000	1	133300001	133400000	0	NA	0	0	NA	FALSE
1:133400001-133500000	1	133400001	133500000	0	NA	0	0	NA	FALSE
1:133500001-133600000	1	133500001	133600000	0	NA	0	0	NA	FALSE
1:133600001-133700000	1	133600001	133700000	0	NA	0	0	NA	FALSE
1:133700001-133800000	1	133700001	133800000	0	NA	0	0	NA	FALSE
1:133800001-133900000	1	133800001	133900000	0	NA	0	0	NA	FALSE
1:133900001-134000000	1	133900001	134000000	0	NA	0	0	NA	FALSE
1:134000001-134100000	1	134000001	134100000	0	NA	0	0	NA	FALSE
1:134100001-134200000	1	134100001	134200000	0	NA	0	0	NA	FALSE
1:134200001-134300000	1	134200001	134300000	0	NA	0	0	NA	FALSE
1:134300001-134400000	1	134300001	134400000	0	NA	0	0	NA	FALSE
1:134400001-134500000	1	134400001	134500000	0	NA	0	0	NA	FALSE
1:134500001-134600000	1	134500001	134600000	0	NA	0	0	NA	FALSE
1:134600001-134700000	1	134600001	134700000	0	NA	0	0	NA	FALSE
1:134700001-134800000	1	134700001	134800000	0	NA	0	0	NA	FALSE
1:134800001-134900000	1	134800001	134900000	0	NA	0	0	NA	FALSE
1:134900001-135000000	1	134900001	135000000	0	NA	0	0	NA	FALSE
1:135000001-135100000	1	135000001	135100000	0	NA	0	0	NA	FALSE
1:135100001-135200000	1	135100001	135200000	0	NA	0	0	NA	FALSE
1:135200001-135300000	1	135200001	135300000	0	NA	0	0	NA	FALSE
1:135300001-135400000	1	135300001	135400000	0	NA	0	0	NA	FALSE
1:135400001-135500000	1	135400001	135500000	0	NA	0	0	NA	FALSE
1:135500001-135600000	1	135500001	135600000	0	NA	0	0	NA	FALSE
1:135600001-135700000	1	135600001	135700000	0	NA	0	0	NA	FALSE
1:135700001-135800000	1	135700001	135800000	0	NA	0	0	NA	FALSE
1:135800001-135900000	1	135800001	135900000	0	NA	0	0	NA	FALSE
1:135900001-136000000	1	135900001	136000000	0	NA	0	0	NA	FALSE
1:136000001-136100000	1	136000001	136100000	0	NA	0	0	NA	FALSE
1:136100001-136200000	1	136100001	136200000	0	NA	0	0	NA	FALSE
1:136200001-136300000	1	136200001	136300000	0	NA	0	0	NA	FALSE
1:136300001-136400000	1	136300001	136400000	0	NA	0	0	NA	FALSE
1:136400001-136500000	1	136400001	136500000	0	NA	0	0	NA	FALSE
1:136500001-136600000	1	136500001	136600000	0	NA	0	0	NA	FALSE
1:136600001-136700000	1	136600001	136700000	0	NA	0	0	NA	FALSE
1:136700001-136800000	1	136700001	136800000	0	NA	0	0	NA	FALSE
1:136800001-136900000	1	136800001	136900000	0	NA	0	0	NA	FALSE
1:136900001-137000000	1	136900001	137000000	0	NA	0	0	NA	FALSE
1:137000001-137100000	1	137000001	137100000	0	NA	0	0	NA	FALSE
1:137100001-137200000	1	137100001	137200000	0	NA	0	0	NA	FALSE
1:137200001-137300000	1	137200001	137300000	0	NA	0	0	NA	FALSE
1:137300001-137400000	1	137300001	137400000	0	NA	0	0	NA	FALSE
1:137400001-137500000	1	137400001	137500000	0	NA	0	0	NA	FALSE
1:137500001-137600000	1	137500001	137600000	0	NA	0	0	NA	FALSE
1:137600001-137700000	1	137600001	137700000	0	NA	0	0	NA	FALSE
1:137700001-137800000	1	137700001	137800000	0	NA	0	0	NA	FALSE
1:137800001-137900000	1	137800001	137900000	0	NA	0	0	NA	FALSE
1:137900001-138000000	1	137900001	138000000	0	NA	0	0	NA	FALSE
1:138000001-138100000	1	138000001	138100000	0	NA	0	0	NA	FALSE
1:138100001-138200000	1	138100001	138200000	0	NA	0	0	NA	FALSE
1:138200001-138300000	1	138200001	138300000	0	NA	0	0	NA	FALSE
1:138300001-138400000	1	138300001	138400000	0	NA	0	0	NA	FALSE
1:138400001-138500000	1	138400001	138500000	0	NA	0	0	NA	FALSE
1:138500001-138600000	1	138500001	138600000	0	NA	0	0	NA	FALSE
1:138600001-138700000	1	138600001	138700000	0	NA	0	0	NA	FALSE
1:138700001-138800000	1	138700001	138800000	0	NA	0	0	NA	FALSE
1:138800001-138900000	1	138800001	138900000	0	NA	0	0	NA	FALSE
1:138900001-139000000	1	138900001	139000000	0	NA	0	0	NA	FALSE
1:139000001-139100000	1	139000001	139100000	0	NA	0	0	NA	FALSE
1:139100001-139200000	1	139100001	139200000	0	NA	0	0	NA	FALSE
1:139200001-139300000	1	139200001	139300000	0	NA	0	0	NA	FALSE
1:139300001-139400000	1	139300001	139400000	0	NA	0	0	NA	FALSE
1:139400001-139500000	1	139400001	139500000	0	NA	0	0	NA	FALSE
1:139500001-139600000	1	139500001	139600000	0	NA	0	0	NA	FALSE
1:139600001-139700000	1	139600001	139700000	0	NA	0	0	NA	FALSE
1:139700001-139800000	1	139700001	139800000	0	NA	0	0	NA	FALSE
1:139800001-139900000	1	139800001	139900000	0	NA	0	0	NA	FALSE
1:139900001-140000000	1	139900001	140000000	0	NA	0	0	NA	FALSE
1:140000001-140100000	1	140000001	140100000	0	NA	0	0	NA	FALSE
1:140100001-140200000	1	140100001	140200000	0	NA	0	0	NA	FALSE
1:140200001-140300000	1	140200001	140300000	0	NA	0	0	NA	FALSE
1:140300001-140400000	1	140300001	140400000	0	NA	0	0	NA	FALSE
1:140400001-140500000	1	140400001	140500000	0	NA	0	0	NA	FALSE
1:140500001-140600000	1	140500001	140600000	0	NA	0	0	NA	FALSE
1:140600001-140700000	1	140600001	140700000	0	NA	0	0	NA	FALSE
1:140700001-140800000	1	140700001	140800000	0	NA	0	0	NA	FALSE
1:140800001-140900000	1	140800001	140900000	0	NA	0	0	NA	FALSE
1:140900001-141000000	1	140900001	141000000	0	NA	0	0	NA	FALSE
1:141000001-141100000	1	141000001	141100000	0	NA	0	0	NA	FALSE
1:141100001-141200000	1	141100001	141200000	0	NA	0	0	NA	FALSE
1:141200001-141300000	1	141200001	141300000	0	NA	0	0	NA	FALSE
1:141300001-141400000	1	141300001	141400000	0	NA	0	0	NA	FALSE
1:141400001-141500000	1	141400001	141500000	0	NA	0	0	NA	FALSE
1:141500001-141600000	1	141500001	141600000	0	NA	0	0	NA	FALSE
1:141600001-141700000	1	141600001	141700000	0	NA	0	0	NA	FALSE
1:141700001-141800000	1	141700001	141800000	0	NA	0	0	NA	FALSE
1:141800001-141900000	1	141800001	141900000	0	NA	0	0	NA	FALSE
1:141900001-142000000	1	141900001	142000000	0	NA	0	0	NA	FALSE
1:142000001-142100000	1	142000001	142100000	0	NA	0	0	NA	FALSE
1:142100001-142200000	1	142100001	142200000	0	NA	0	0	NA	FALSE
1:142200001-142300000	1	142200001	142300000	0	NA	0	0	NA	FALSE
1:142300001-142400000	1	142300001	142400000	0	NA	0	0	NA	FALSE
1:142400001-142500000	1	142400001	142500000	0	NA	0	0	NA	FALSE
1:142500001-142600000	1	142500001	142600000	64.566	38.0541	26.3443	7.647	NA	TRUE
1:142600001-142700000	1	142600001	142700000	100	43.168	23.156	0	NA	TRUE
1:142700001-142800000	1	142700001	142800000	50	37.468	19.7095	1.402	NA	TRUE
1:142800001-142900000	1	142800001	142900000	100	39.538	16.7169	1.511	NA	TRUE
1:142900001-143000000	1	142900001	143000000	67.761	37.0715	19.6213	0.699	NA	TRUE
1:143000001-143100000	1	143000001	143100000	0	NA	0	0	NA	FALSE
1:143100001-143200000	1	143100001	143200000	82.239	43.4745	19.2058	0	NA	TRUE
1:143200001-143300000	1	143200001	143300000	92.816	40.7936	19.3444	10.318	NA	TRUE
1:143300001-143400000	1	143300001	143400000	57.184	36.7183	16.5697	0.485	NA	TRUE
1:143400001-143500000	1	143400001	143500000	100	43.558	20.2442	0	NA	TRUE
1:143500001-143600000	1	143500001	143600000	44.525	36.4761	25.5545	0	NA	TRUE
1:143600001-143700000	1	143600001	143700000	55.475	44.721	30.5782	0	NA	TRUE
1:143700001-143800000	1	143700001	143800000	71.002	39.6186	20.4418	0	NA	TRUE
1:143800001-143900000	1	143800001	143900000	28.998	40.0097	26.595	0	NA	TRUE
1:143900001-144000000	1	143900001	144000000	100	42.164	34.3812	0	NA	TRUE
1:144000001-144100000	1	144000001	144100000	95.783	41.5846	47.0605	0	NA	TRUE
1:144100001-144200000	1	144100001	144200000	54.217	44.2131	3.49599	0	NA	TRUE
1:144200001-144300000	1	144200001	144300000	50	42.962	11.2924	0	NA	TRUE
1:144300001-144400000	1	144300001	144400000	100	38.664	16.8561	0	NA	TRUE
1:144400001-144500000	1	144400001	144500000	50	43.186	20.0532	0	NA	TRUE
1:144500001-144600000	1	144500001	144600000	100	41.057	37.378	0	NA	TRUE
1:144600001-144700000	1	144600001	144700000	50	41.342	32.0795	0	NA	TRUE
1:144700001-144800000	1	144700001	144800000	10.724	41.2999	33.2655	0	NA	TRUE
1:144800001-144900000	1	144800001	144900000	89.276	43.1841	43.5262	0	NA	TRUE
1:144900001-145000000	1	144900001	145000000	100	39.802	70.7417	0	NA	TRUE
1:145000001-145100000	1	145000001	145100000	100	40.187	86.4226	0	NA	TRUE
1:145100001-145200000	1	145100001	145200000	100	39.974	57.0005	0	NA	TRUE
1:145200001-145300000	1	145200001	145300000	100	39.996	46.412	0.464	NA	TRUE
1:145300001-145400000	1	145300001	145400000	100	44.263	18.8336	0	NA	TRUE
1:145700001-145800000	1	145700001	145800000	100	42.7	55.9932	0	NA	TRUE
1:145800001-145900000	1	145800001	145900000	50	38.516	42.5385	0	NA	TRUE
1:145900001-146000000	1	145900001	146000000	100	42.907	34.3034	0.02	NA	TRUE
1:146000001-146100000	1	146000001	146100000	100	44.392	22.6102	0	NA	TRUE
1:146100001-146200000	1	146100001	146200000	64.65	39.5019	36.8386	0	NA	TRUE
1:146200001-146300000	1	146200001	146300000	38.649	44.4824	6.38352	0	NA	TRUE
1:146300001-146400000	1	146300001	146400000	96.701	41.4432	33.8605	0	NA	TRUE
1:146400001-146500000	1	146400001	146500000	100	43.648	12.3073	0	NA	TRUE
1:147200001-147300000	1	147200001	147300000	100	42.913	93.7734	0.057	0.0168675	TRUE
1:147400001-147500000	1	147400001	147500000	100	41.391	34.011	0	NA	TRUE
1:147500001-147600000	1	147500001	147600000	100	43.558	28.086	0	NA	TRUE
1:147600001-147700000	1	147600001	147700000	100	42.186	32.315	0	NA	TRUE
1:147700001-147800000	1	147700001	147800000	100	43.151	68.1564	0	NA	TRUE
1:147800001-147900000	1	147800001	147900000	100	43.926	43.6689	0	NA	TRUE
1:147900001-148000000	1	147900001	148000000	100	38.711	18.6214	0	NA	TRUE
1:148000001-148100000	1	148000001	148100000	26.038	44.1317	8.24852	0	NA	TRUE
1:148100001-148200000	1	148100001	148200000	23.962	39.9341	20.5268	0	NA	TRUE
1:148200001-148300000	1	148200001	148300000	100	41.676	10.1971	0	NA	TRUE
1:148300001-148400000	1	148300001	148400000	61.358	43.6585	8.383	0	NA	TRUE
1:148400001-148500000	1	148400001	148500000	0	NA	0	0	NA	FALSE
1:148500001-148600000	1	148500001	148600000	88.642	42.5148	29.3588	0	NA	TRUE
1:148600001-148700000	1	148600001	148700000	84.147	36.8522	15.3253	0	NA	TRUE
1:148700001-148800000	1	148700001	148800000	65.853	40.2457	14.9248	0	NA	TRUE
1:148800001-148900000	1	148800001	148900000	100	37.067	22.7957	0	NA	TRUE
1:148900001-149000000	1	148900001	149000000	54.46	45.404	38.0514	0.563	NA	TRUE
1:149000001-149100000	1	149000001	149100000	95.54	40.5547	42.5392	2.646	NA	TRUE
1:149200001-149300000	1	149200001	149300000	100	44.035	51.3558	0	NA	TRUE
1:149300001-149400000	1	149300001	149400000	100	41.239	41.889	0	NA	TRUE
1:149400001-149500000	1	149400001	149500000	59.645	41.8224	26.4792	0	NA	TRUE
1:149500001-149600000	1	149500001	149600000	90.355	38.2181	16.9697	0	NA	TRUE
1:149600001-149700000	1	149600001	149700000	100	43.649	34.2825	0	NA	TRUE
1:149700001-149800000	1	149700001	149800000	100	41.509	39.3588	0	NA	TRUE
1:149800001-149900000	1	149800001	149900000	100	47.686	67.9222	0	NA	TRUE
1:150200001-150300000	1	150200001	150300000	100	46.464	77.6033	0.091	0.00366606	TRUE
1:152500001-152600000	1	152500001	152600000	100	41.495	86.6026	0	NA	TRUE
1:156100001-156200000	1	156100001	156200000	100	49.759	78.8939	0.543	0.0546476	TRUE
1:157100001-157200000	1	157100001	157200000	100	45.802	91.9669	0.075	-0.0228541	TRUE
1:158200001-158300000	1	158200001	158300000	100	39.307	67.4483	0	NA	TRUE
1:159500001-159600000	1	159500001	159600000	100	39.405	74.1566	0	NA	TRUE
1:160400001-160500000	1	160400001	160500000	100	39.583	80.4157	0	NA	TRUE
1:161400001-161500000	1	161400001	161500000	100	50.941	55.4991	0	NA	TRUE
1:161500001-161600000	1	161500001	161600000	100	44.125	51.7606	0	NA	TRUE
1:161600001-161700000	1	161600001	161700000	100	43.494	68.3532	0	NA	TRUE
1:161800001-161900000	1	161800001	161900000	100	36.348	91.4868	0	NA	TRUE
1:166200001-166300000	1	166200001	166300000	100	40.802	73.1988	0	NA	TRUE
1:166600001-166700000	1	166600001	166700000	100	37.531	84.292	0.063	-0.0125845	TRUE
1:168700001-168800000	1	168700001	168800000	100	39.296	90.8056	0.143	0.0476057	TRUE
1:169800001-169900000	1	169800001	169900000	100	39.193	91.5519	0.229	0.0102226	TRUE
1:170000001-170100000	1	170000001	170100000	100	36.703	75.0228	0	NA	TRUE
1:172000001-172100000	1	172000001	172100000	100	38.365	82.7855	0	NA	TRUE
1:172200001-172300000	1	172200001	172300000	100	37.384	80.9801	0	NA	TRUE
1:173600001-173700000	1	173600001	173700000	100	39.467	70.9546	0.161	0.0551245	TRUE
1:174500001-174600000	1	174500001	174600000	100	38.128	66.8211	0	NA	TRUE
1:182100001-182200000	1	182100001	182200000	100	41.185	88.6069	0.05	0.0360961	TRUE
1:196700001-196800000	1	196700001	196800000	100	35.394	60.5912	0	NA	TRUE
1:196800001-196900000	1	196800001	196900000	100	35.563	69.6272	0	NA	TRUE
1:200400001-200500000	1	200400001	200500000	100	41.702	86.1099	0.134	0.00532663	TRUE
1:201200001-201300000	1	201200001	201300000	100	49.141	88.6418	2.538	0.0325405	TRUE
1:202300001-202400000	1	202300001	202400000	100	39.778	66.2536	0	NA	TRUE
1:206000001-206100000	1	206000001	206100000	27.293	41.1278	32.2653	0	NA	TRUE
1:206100001-206200000	1	206100001	206200000	100	42.363	36.7854	0	NA	TRUE
1:206400001-206500000	1	206400001	206500000	17.779	41.909	47.9462	0	NA	TRUE
1:206500001-206600000	1	206500001	206600000	100	41.928	49.2241	0	NA	TRUE
1:207300001-207400000	1	207300001	207400000	100	38.24	82.8667	0	NA	TRUE
1:209400001-209500000	1	209400001	209500000	100	40.639	91.8575	0.073	0.0132811	TRUE
1:210600001-210700000	1	210600001	210700000	100	41.577	91.129	0.173	0.0141449	TRUE
1:211100001-211200000	1	211100001	211200000	100	39.051	70.1916	0	NA	TRUE
1:211700001-211800000	1	211700001	211800000	100	45.87	87.3973	0.181	0.00701414	TRUE
1:211800001-211900000	1	211800001	211900000	100	45.561	82.8092	0.066	0.0263703	TRUE
1:220000001-220100000	1	220000001	220100000	100	39.182	71.2688	0	NA	TRUE
1:220200001-220300000	1	220200001	220300000	100	40.744	78.5217	0.036	-0.0703351	TRUE
1:222500001-222600000	1	222500001	222600000	100	40.489	86.0159	0.111	0.0657924	TRUE
1:222600001-222700000	1	222600001	222700000	100	46.645	49.2957	0	NA	TRUE
1:223100001-223200000	1	223100001	223200000	100	39.034	86.9436	0.021	0.01368	TRUE
1:223300001-223400000	1	223300001	223400000	100	45.412	88.9526	0.081	-0.0255176	TRUE
1:223700001-223800000	1	223700001	223800000	50	49.52	73.26	0	NA	TRUE
1:224000001-224100000	1	224000001	224100000	100	42.768	67.7248	0	NA	TRUE
1:224100001-224200000	1	224100001	224200000	100	40.856	15.1312	0.61	NA	TRUE
1:224200001-224300000	1	224200001	224300000	100	41.901	69.7776	4.26	-0.020806	TRUE
1:227700001-227800000	1	227700001	227800000	100	41.387	78.6574	0	NA	TRUE
1:227800001-227900000	1	227800001	227900000	100	41.249	79.5856	0.081	-0.00365298	TRUE
1:228700001-228800000	1	228700001	228800000	100	54.242	51.7913	0	NA	TRUE
1:231500001-231600000	1	231500001	231600000	100	39.894	85.9946	0.193	-0.0474547	TRUE
1:233300001-233400000	1	233300001	233400000	100	39.267	93.7455	0.049	0.00068584	TRUE
1:234900001-235000000	1	234900001	235000000	100	45.676	77.69	0	NA	TRUE
1:236200001-236300000	1	236200001	236300000	100	45.964	83.0419	0.455	0.00709461	TRUE
1:237700001-237800000	1	237700001	237800000	100	37.958	87.4297	0.456	-0.0246564	TRUE
1:238100001-238200000	1	238100001	238200000	100	38.647	91.0588	5.856	-0.0384961	TRUE
1:242100001-242200000	1	242100001	242200000	100	45.845	76.5336	0.131	-0.0349716	TRUE
1:242400001-242500000	1	242400001	242500000	100	40.105	59.4704	0	NA	TRUE
1:243000001-243100000	1	243000001	243100000	100	42.156	65.082	0	NA	TRUE
1:243100001-243200000	1	243100001	243200000	100	42.425	26.2782	0	NA	TRUE
1:243200001-243300000	1	243200001	243300000	100	43.133	24.7764	0	NA	TRUE
1:243300001-243400000	1	243300001	243400000	100	35.813	61.282	0	NA	TRUE
1:247400001-247500000	1	247400001	247500000	100	44.589	86.2074	0.88	-0.0813244	TRUE
1:248600001-248700000	1	248600001	248700000	100	38.256	50.7346	0	NA	TRUE
1:248700001-248800000	1	248700001	248800000	100	37.24	73.0166	0	NA	TRUE
1:248800001-248900000	1	248800001	248900000	100	39.951	74.3922	0	NA	TRUE
1:248900001-249000000	1	248900001	249000000	8.21	48.989	84.7629	0	NA	TRUE
1:249200001-249250621	1	249200001	249250621	40.621	43.5464	44.3264	3.4136	NA	TRUE
2:1-100000	2	1	100000	90	43.5844	81.8797	1.613	-0.079432	TRUE
2:700001-800000	2	700001	800000	100	44.327	91.0377	1.069	-0.064079	TRUE
2:1500001-1600000	2	1500001	1600000	100	51.718	86.5858	0	NA	TRUE
2:5600001-5700000	2	5600001	5700000	100	42.821	93.2192	0.024	-0.0479764	TRUE
2:5700001-5800000	2	5700001	5800000	100	39.688	78.4317	0	NA	TRUE
2:5800001-5900000	2	5800001	5900000	100	43.997	95.1633	0.023	NA	TRUE
2:13500001-13600000	2	13500001	13600000	100	34.757	71.5059	0	NA	TRUE
2:16100001-16200000	2	16100001	16200000	100	46.359	86.7557	0.051	-0.0137658	TRUE
2:21500001-21600000	2	21500001	21600000	100	40.935	90.8147	0.123	0.0320639	TRUE
2:24500001-24600000	2	24500001	24600000	100	40.406	84.281	0.271	-0.00276709	TRUE
2:32300001-32400000	2	32300001	32400000	100	39.677	75.5723	0.141	-0.0329465	TRUE
2:32400001-32500000	2	32400001	32500000	100	41.317	81.2964	0.125	-0.0155475	TRUE
2:32700001-32800000	2	32700001	32800000	100	36.498	88.5046	0.07	0.0119767	TRUE
2:33000001-33100000	2	33000001	33100000	99	41.0535	86.4934	0.152	0.0179701	TRUE
2:35900001-36000000	2	35900001	36000000	100	34.604	87.5034	0	NA	TRUE
2:36000001-36100000	2	36000001	36100000	100	38.224	87.3113	0.047	-0.00108238	TRUE
2:36300001-36400000	2	36300001	36400000	100	39.242	77.3585	0	NA	TRUE
2:37300001-37400000	2	37300001	37400000	100	40.73	84.9629	0.058	-0.0273228	TRUE
2:37900001-38000000	2	37900001	38000000	100	40.276	86.4404	0	NA	TRUE
2:49400001-49500000	2	49400001	49500000	100	38.589	81.7149	0.338	0.0240243	TRUE
2:50800001-50900000	2	50800001	50900000	100	35.915	96.3101	0.707	-0.0249994	TRUE
2:52700001-52800000	2	52700001	52800000	100	36.429	91.2027	0	NA	TRUE
2:54000001-54100000	2	54000001	54100000	100	40.188	86.5475	0.083	-0.0546129	TRUE
2:59800001-59900000	2	59800001	59900000	100	37.16	93.645	0.229	0.0115629	TRUE
2:60300001-60400000	2	60300001	60400000	100	41.435	79.9189	0	NA	TRUE
2:61800001-61900000	2	61800001	61900000	100	43.488	77.0331	0.067	-0.0226175	TRUE
2:62800001-62900000	2	62800001	62900000	100	40.026	65.0387	0	NA	TRUE
2:63400001-63500000	2	63400001	63500000	100	36.36	85.9025	0.714	0.0406662	TRUE
2:64400001-64500000	2	64400001	64500000	100	41.44	87.2645	0	NA	TRUE
2:65100001-65200000	2	65100001	65200000	100	45.667	82.8977	0.058	0.0733634	TRUE
2:66100001-66200000	2	66100001	66200000	100	41.028	81.08	0	NA	TRUE
2:67300001-67400000	2	67300001	67400000	100	35.876	92.2624	0.049	0.00817778	TRUE
2:70600001-70700000	2	70600001	70700000	100	43.688	88.2732	0.182	0.0267301	TRUE
2:71200001-71300000	2	71200001	71300000	100	47.406	66.1462	0	NA	TRUE
2:72300001-72400000	2	72300001	72400000	100	49.026	94.8186	0	NA	TRUE
2:73700001-73800000	2	73700001	73800000	100	38.524	75.4117	0	NA	TRUE
2:77900001-78000000	2	77900001	78000000	100	35.189	81.3645	0	NA	TRUE
2:78900001-79000000	2	78900001	79000000	100	36.466	84.0618	0.271	-0.030416	TRUE
2:81800001-81900000	2	81800001	81900000	100	36.9	89.2766	0.242	-0.0213573	TRUE
2:83800001-83900000	2	83800001	83900000	100	34.74	94.5092	0.106	-0.0534293	TRUE
2:86900001-87000000	2	86900001	87000000	100	40.278	74.8622	0	NA	TRUE
2:87000001-87100000	2	87000001	87100000	100	45.613	73.48	0	NA	TRUE
2:87100001-87200000	2	87100001	87200000	100	40.735	28.9553	0	NA	TRUE
2:87200001-87300000	2	87200001	87300000	100	39.17	27.449	0	NA	TRUE
2:87300001-87400000	2	87300001	87400000	100	38.541	39.4927	0	NA	TRUE
2:87400001-87500000	2	87400001	87500000	100	43.481	46.0056	0	NA	TRUE
2:87500001-87600000	2	87500001	87600000	100	43.349	35.8299	0.765	NA	TRUE
2:87600001-87700000	2	87600001	87700000	68.206	53.7915	20.0158	0	NA	TRUE
2:87700001-87800000	2	87700001	87800000	81.794	48.0842	41.6837	0.045	NA	TRUE
2:87800001-87900000	2	87800001	87900000	100	44.454	49.3197	0	NA	TRUE
2:87900001-88000000	2	87900001	88000000	100	45.657	47.894	0	NA	TRUE
2:88000001-88100000	2	88000001	88100000	100	38.92	23.3527	0	NA	TRUE
2:88100001-88200000	2	88100001	88200000	100	36.691	38.717	0.513	NA	TRUE
2:88200001-88300000	2	88200001	88300000	100	37.433	43.247	0	NA	TRUE
2:89000001-89100000	2	89000001	89100000	100	39.835	64.9285	0	NA	TRUE
2:89100001-89200000	2	89100001	89200000	100	40.674	87.348	0	NA	TRUE
2:89200001-89300000	2	89200001	89300000	100	39.834	73.3257	0	NA	TRUE
2:89300001-89400000	2	89300001	89400000	100	40.505	45.1122	0	NA	TRUE
2:89400001-89500000	2	89400001	89500000	100	39.211	47.2221	0	NA	TRUE
2:89500001-89600000	2	89500001	89600000	100	41.702	48.5988	0	NA	TRUE
2:89600001-89700000	2	89600001	89700000	30.436	41.2768	46.8928	0	NA	TRUE
2:89700001-89800000	2	89700001	89800000	0	NA	0	0	NA	FALSE
2:89800001-89900000	2	89800001	89900000	69.564	38.8333	75.6268	50.093	NA	TRUE
2:89900001-90000000	2	89900001	90000000	100	41.885	47.621	0	NA	TRUE
2:90000001-90100000	2	90000001	90100000	100	39.39	49.2965	0	NA	TRUE
2:90100001-90200000	2	90100001	90200000	100	40.948	51.6525	0	NA	TRUE
2:90200001-90300000	2	90200001	90300000	100	41.778	44.3103	0.671	NA	TRUE
2:90300001-90400000	2	90300001	90400000	50	39.21	17.3382	23.375	NA	TRUE
2:90400001-90500000	2	90400001	90500000	100	42.671	21.4527	56.999	NA	TRUE
2:90500001-90600000	2	90500001	90600000	45.103	45.4582	15.0899	45.431	NA	TRUE
2:90600001-90700000	2	90600001	90700000	0	NA	0	0	NA	FALSE
2:90700001-90800000	2	90700001	90800000	0	NA	0	0	NA	FALSE
2:90800001-90900000	2	90800001	90900000	0	NA	0	0	NA	FALSE
2:90900001-91000000	2	90900001	91000000	0	NA	0	0	NA	FALSE
2:91000001-91100000	2	91000001	91100000	0	NA	0	0	NA	FALSE
2:91100001-91200000	2	91100001	91200000	0	NA	0	0	NA	FALSE
2:91200001-91300000	2	91200001	91300000	0	NA	0	0	NA	FALSE
2:91300001-91400000	2	91300001	91400000	0	NA	0	0	NA	FALSE
2:91400001-91500000	2	91400001	91500000	0	NA	0	0	NA	FALSE
2:91500001-91600000	2	91500001	91600000	4.897	36.4305	21.7051	4.92	NA	TRUE
2:91600001-91700000	2	91600001	91700000	100	39.863	22.0741	16.015	NA	TRUE
2:91700001-91800000	2	91700001	91800000	100	45.412	37.5932	0.618	NA	TRUE
2:91800001-91900000	2	91800001	91900000	100	43.776	42.917	0.546	NA	TRUE
2:91900001-92000000	2	91900001	92000000	100	43.743	37.5242	0	NA	TRUE
2:92000001-92100000	2	92000001	92100000	100	40.55	21.7139	0.426	NA	TRUE
2:92100001-92200000	2	92100001	92200000	100	40.268	21.2011	0	NA	TRUE
2:92200001-92300000	2	92200001	92300000	100	38.944	24.2387	32.572	NA	TRUE
2:92300001-92400000	2	92300001	92400000	26.171	38.5541	12.7619	26.28	NA	TRUE
2:92400001-92500000	2	92400001	92500000	0	NA	0	0	NA	FALSE
2:92500001-92600000	2	92500001	92600000	0	NA	0	0	NA	FALSE
2:92600001-92700000	2	92600001	92700000	0	NA	0	0	NA	FALSE
2:92700001-92800000	2	92700001	92800000	0	NA	0	0	NA	FALSE
2:92800001-92900000	2	92800001	92900000	0	NA	0	0	NA	FALSE
2:92900001-93000000	2	92900001	93000000	0	NA	0	0	NA	FALSE
2:93000001-93100000	2	93000001	93100000	0	NA	0	0	NA	FALSE
2:93100001-93200000	2	93100001	93200000	0	NA	0	0	NA	FALSE
2:93200001-93300000	2	93200001	93300000	0	NA	0	0	NA	FALSE
2:93300001-93400000	2	93300001	93400000	0	NA	0	0	NA	FALSE
2:93400001-93500000	2	93400001	93500000	0	NA	0	0	NA	FALSE
2:93500001-93600000	2	93500001	93600000	0	NA	0	0	NA	FALSE
2:93600001-93700000	2	93600001	93700000	0	NA	0	0	NA	FALSE
2:93700001-93800000	2	93700001	93800000	0	NA	0	0	NA	FALSE
2:93800001-93900000	2	93800001	93900000	0	NA	0	0	NA	FALSE
2:93900001-94000000	2	93900001	94000000	0	NA	0	0	NA	FALSE
2:94000001-94100000	2	94000001	94100000	0	NA	0	0	NA	FALSE
2:94100001-94200000	2	94100001	94200000	0	NA	0	0	NA	FALSE
2:94200001-94300000	2	94200001	94300000	0	NA	0	0	NA	FALSE
2:94300001-94400000	2	94300001	94400000	0	NA	0	0	NA	FALSE
2:94400001-94500000	2	94400001	94500000	0	NA	0	0	NA	FALSE
2:94500001-94600000	2	94500001	94600000	0	NA	0	0	NA	FALSE
2:94600001-94700000	2	94600001	94700000	0	NA	0	0	NA	FALSE
2:94700001-94800000	2	94700001	94800000	0	NA	0	0	NA	FALSE
2:94800001-94900000	2	94800001	94900000	0	NA	0	0	NA	FALSE
2:94900001-95000000	2	94900001	95000000	0	NA	0	0	NA	FALSE
2:95000001-95100000	2	95000001	95100000	0	NA	0	0	NA	FALSE
2:95100001-95200000	2	95100001	95200000	0	NA	0	0	NA	FALSE
2:95200001-95300000	2	95200001	95300000	0	NA	0	0	NA	FALSE
2:95300001-95400000	2	95300001	95400000	73.829	35.3574	26.5764	0	NA	TRUE
2:95400001-95500000	2	95400001	95500000	100	41.503	35.3017	0	NA	TRUE
2:95500001-95600000	2	95500001	95600000	100	42.765	53.8631	0.468	-0.0346405	TRUE
2:96100001-96200000	2	96100001	96200000	100	38.818	50.9545	0	NA	TRUE
2:96300001-96400000	2	96300001	96400000	100	45.63	60.1607	0	NA	TRUE
2:96400001-96500000	2	96400001	96500000	100	46.022	44.4317	0	NA	TRUE
2:96500001-96600000	2	96500001	96600000	100	36.501	28.8036	0	NA	TRUE
2:96600001-96700000	2	96600001	96700000	100	40.974	38.336	0	NA	TRUE
2:97700001-97800000	2	97700001	97800000	100	41.7	37.8603	0	NA	TRUE
2:97800001-97900000	2	97800001	97900000	100	36.185	28.1014	0	NA	TRUE
2:97900001-98000000	2	97900001	98000000	100	40.6	32.0164	0	NA	TRUE
2:98000001-98100000	2	98000001	98100000	100	41.074	41.6812	0	NA	TRUE
2:98100001-98200000	2	98100001	98200000	100	37.446	29.9959	0	NA	TRUE
2:98200001-98300000	2	98200001	98300000	100	46.346	57.5423	0	NA	TRUE
2:98500001-98600000	2	98500001	98600000	100	37.602	87.4696	0.147	0.035701	TRUE
2:99000001-99100000	2	99000001	99100000	100	44.873	88.8712	0.251	-0.0031027	TRUE
2:99200001-99300000	2	99200001	99300000	100	40.254	89.4414	0.076	0.013212	TRUE
2:105900001-106000000	2	105900001	106000000	100	42.913	91.7523	0.082	-0.0341638	TRUE
2:106800001-106900000	2	106800001	106900000	100	43.413	69.1651	0	NA	TRUE
2:106900001-107000000	2	106900001	107000000	100	41.692	77.4156	0.062	-0.0541997	TRUE
2:107000001-107100000	2	107000001	107100000	100	40.444	20.1223	0	NA	TRUE
2:107100001-107200000	2	107100001	107200000	100	46.055	77.5761	0	NA	TRUE
2:108400001-108500000	2	108400001	108500000	100	40.285	47.3193	0	NA	TRUE
2:109100001-109200000	2	109100001	109200000	100	40.329	64.3673	0	NA	TRUE
2:109300001-109400000	2	109300001	109400000	100	40.443	48.2917	0	NA	TRUE
2:109800001-109900000	2	109800001	109900000	100	47.718	94.9518	0.521	-0.00238483	TRUE
2:110500001-110600000	2	110500001	110600000	100	40.86	26.5635	0	NA	TRUE
2:110600001-110700000	2	110600001	110700000	100	40.877	26.7344	0	NA	TRUE
2:110700001-110800000	2	110700001	110800000	100	47.383	35.2325	0	NA	TRUE
2:110800001-110900000	2	110800001	110900000	100	45.663	59.9443	0	NA	TRUE
2:111000001-111100000	2	111000001	111100000	100	47.737	37.7019	0	NA	TRUE
2:111100001-111200000	2	111100001	111200000	100	45.22	32.5486	0	NA	TRUE
2:111200001-111300000	2	111200001	111300000	100	40.314	24.4799	0	NA	TRUE
2:111300001-111400000	2	111300001	111400000	100	41.153	33.4287	0	NA	TRUE
2:112000001-112100000	2	112000001	112100000	100	45.422	53.901	0	NA	TRUE
2:112100001-112200000	2	112100001	112200000	100	44.394	49.4901	0	NA	TRUE
2:112200001-112300000	2	112200001	112300000	100	45.12	52.1899	0.045	NA	TRUE
2:112300001-112400000	2	112300001	112400000	100	43.481	58.5559	0	NA	TRUE
2:112500001-112600000	2	112500001	112600000	100	39.756	40.9025	0	NA	TRUE
2:113100001-113200000	2	113100001	113200000	100	41.335	23.0694	0	NA	TRUE
2:114100001-114200000	2	114100001	114200000	100	42.091	49.4292	0	NA	TRUE
2:114200001-114300000	2	114200001	114300000	100	39.804	21.1662	0	NA	TRUE
2:114300001-114400000	2	114300001	114400000	100	45.987	25.3555	2.067	NA	TRUE
2:115100001-115200000	2	115100001	115200000	100	38.014	85.8826	0.145	0.0383797	TRUE
2:115600001-115700000	2	115600001	115700000	100	37.077	91.5764	0.264	-0.00774495	TRUE
2:117700001-117800000	2	117700001	117800000	100	37.019	86.6985	4.675	-0.0370686	TRUE
2:117800001-117900000	2	117800001	117900000	100	37.581	90.5876	0	NA	TRUE
2:118500001-118600000	2	118500001	118600000	100	40.403	73.165	0	NA	TRUE
2:121300001-121400000	2	121300001	121400000	100	50.863	96.9421	0.029	0.0137628	TRUE
2:121800001-121900000	2	121800001	121900000	100	50.205	93.2145	0.331	-0.0174597	TRUE
2:125400001-125500000	2	125400001	125500000	100	38.529	94.7418	0.2	-0.0500743	TRUE
2:127500001-127600000	2	127500001	127600000	100	46.507	95.3333	0.133	-0.0141668	TRUE
2:128000001-128100000	2	128000001	128100000	100	41.581	87.7982	0.722	-0.0234887	TRUE
2:130000001-130100000	2	130000001	130100000	100	41.094	94.0752	1.03	-0.0199109	TRUE
2:130700001-130800000	2	130700001	130800000	100	40.443	42.7032	0	NA	TRUE
2:130800001-130900000	2	130800001	130900000	100	43.986	25.9615	0	NA	TRUE
2:130900001-131000000	2	130900001	131000000	100	49.736	54.7688	0	NA	TRUE
2:131000001-131100000	2	131000001	131100000	100	45.86	80.3546	0	NA	TRUE
2:131200001-131300000	2	131200001	131300000	100	44.812	27.9372	0	NA	TRUE
2:131300001-131400000	2	131300001	131400000	100	46.711	36.985	0	NA	TRUE
2:131400001-131500000	2	131400001	131500000	100	43.653	37.5411	0	NA	TRUE
2:131900001-132000000	2	131900001	132000000	100	41.996	46.1036	0	NA	TRUE
2:132000001-132100000	2	132000001	132100000	100	41.913	29.8866	0	NA	TRUE
2:132100001-132200000	2	132100001	132200000	100	42.542	58.1123	0	NA	TRUE
2:132200001-132300000	2	132200001	132300000	100	50.997	53.8493	0	NA	TRUE
2:132300001-132400000	2	132300001	132400000	100	40.631	49.8056	0	NA	TRUE
2:132400001-132500000	2	132400001	132500000	100	39.549	43.8666	0	NA	TRUE
2:132500001-132600000	2	132500001	132600000	100	46.836	34.703	0.973	NA	TRUE
2:132600001-132700000	2	132600001	132700000	100	35.788	39.7763	0	NA	TRUE
2:132700001-132800000	2	132700001	132800000	100	35.803	29.5119	0	NA	TRUE
2:132800001-132900000	2	132800001	132900000	100	37.065	21.6556	0	NA	TRUE
2:132900001-133000000	2	132900001	133000000	100	38.867	25.6027	28.197	NA	TRUE
2:133000001-133100000	2	133000001	133100000	100	43.311	70.6011	15.569	NA	TRUE
2:133100001-133200000	2	133100001	133200000	100	42.121	83.0981	0.526	0.00903698	TRUE
2:133400001-133500000	2	133400001	133500000	100	42.263	95.0057	0.034	-0.018551	TRUE
2:143800001-143900000	2	143800001	143900000	100	36.461	91.4118	0.289	0.0408349	TRUE
2:144000001-144100000	2	144000001	144100000	100	35.756	94.8457	0.093	0.0654224	TRUE
2:146900001-147000000	2	146900001	147000000	100	34.148	93.8651	0.143	0.0177791	TRUE
2:148000001-148100000	2	148000001	148100000	100	37.766	88.3036	0.142	0.00440662	TRUE
2:149600001-149700000	2	149600001	149700000	90.582	42.4477	93.6875	0.308	-0.0370051	TRUE
2:153100001-153200000	2	153100001	153200000	100	40.62	82.5282	0.048	-0.0278198	TRUE
2:156100001-156200000	2	156100001	156200000	100	34.899	92.8278	1.338	-0.011439	TRUE
2:156800001-156900000	2	156800001	156900000	100	36.059	89.2104	0.045	-0.00339062	TRUE
2:158200001-158300000	2	158200001	158300000	100	37.647	77.9268	0	NA	TRUE
2:159200001-159300000	2	159200001	159300000	100	37.356	72.7435	0	NA	TRUE
2:159400001-159500000	2	159400001	159500000	100	36.91	96.7651	0.406	0.0250108	TRUE
2:159700001-159800000	2	159700001	159800000	100	43.149	65.5155	0	NA	TRUE
2:161900001-162000000	2	161900001	162000000	100	38.019	90.8746	0	NA	TRUE
2:162100001-162200000	2	162100001	162200000	100	37.405	82.955	4.241	NA	TRUE
2:167600001-167700000	2	167600001	167700000	100	34.864	93.7268	0.026	-0.0362698	TRUE
2:169300001-169400000	2	169300001	169400000	100	39.674	94.0477	0.059	0.0202272	TRUE
2:170100001-170200000	2	170100001	170200000	100	39.344	77.9973	0.087	NA	TRUE
2:171000001-171100000	2	171000001	171100000	100	40.426	91.2314	0.029	0.0230195	TRUE
2:176600001-176700000	2	176600001	176700000	100	40.47	88.2424	0.044	0.0148637	TRUE
2:176900001-177000000	2	176900001	177000000	100	48.199	95.8204	0	NA	TRUE
2:177700001-177800000	2	177700001	177800000	100	38.146	94.5509	0.051	0.0373016	TRUE
2:179400001-179500000	2	179400001	179500000	100	39.518	98.3493	0	NA	TRUE
2:179900001-180000000	2	179900001	180000000	100	38.887	73.5171	0	NA	TRUE
2:182600001-182700000	2	182600001	182700000	100	38.659	85.02	0	NA	TRUE
2:184200001-184300000	2	184200001	184300000	100	37.235	86.4265	0.037	0.0132942	TRUE
2:190400001-190500000	2	190400001	190500000	100	37.692	94.7719	0.311	0.00496629	TRUE
2:191400001-191500000	2	191400001	191500000	100	39.256	88.7299	0.139	0.0392227	TRUE
2:193500001-193600000	2	193500001	193600000	100	34.123	95.2977	0.124	0.00540102	TRUE
2:198400001-198500000	2	198400001	198500000	100	41.206	68.2947	0	NA	TRUE
2:201100001-201200000	2	201100001	201200000	100	40.391	92.7973	0.115	0.0165884	TRUE
2:202100001-202200000	2	202100001	202200000	100	42.142	71.5613	0	NA	TRUE
2:203200001-203300000	2	203200001	203300000	100	42.958	76.0563	0.109	-0.0286149	TRUE
2:203400001-203500000	2	203400001	203500000	100	41.209	78.6624	3.738	-0.0356572	TRUE
2:209400001-209500000	2	209400001	209500000	100	37.784	88.7184	0.099	-0.0323549	TRUE
2:209600001-209700000	2	209600001	209700000	100	36.657	61.2831	0	NA	TRUE
2:210400001-210500000	2	210400001	210500000	100	36.168	93.4966	0.095	0.0191888	TRUE
2:212000001-212100000	2	212000001	212100000	100	35.707	87.3381	0.125	-0.0112414	TRUE
2:213700001-213800000	2	213700001	213800000	100	37.638	86.4794	0	NA	TRUE
2:223100001-223200000	2	223100001	223200000	100	42.627	96.2312	0.151	-0.0562221	TRUE
2:225800001-225900000	2	225800001	225900000	100	39.204	95.3401	0.083	0.0334535	TRUE
2:230000001-230100000	2	230000001	230100000	100	39.066	93.9121	0.441	0.010333	TRUE
2:232100001-232200000	2	232100001	232200000	100	44.98	86.9047	0.117	0.0411847	TRUE
2:232600001-232700000	2	232600001	232700000	100	44.067	76.3156	0	NA	TRUE
2:237600001-237700000	2	237600001	237700000	100	46.352	95.0724	0.484	-0.00202626	TRUE
2:238500001-238600000	2	238500001	238600000	100	47.895	87.6702	0.038	-0.00810625	TRUE
2:239000001-239100000	2	239000001	239100000	100	55.927	93.4633	0.049	-0.00990775	TRUE
2:241800001-241900000	2	241800001	241900000	100	56.488	92.5405	0.181	-0.0376572	TRUE
2:243000001-243100000	2	243000001	243100000	100	41.461	39.3356	0	NA	TRUE
2:243100001-243199373	2	243100001	243199373	39.373	42.9889	12.1771	1.79526	NA	TRUE
3:1-100000	3	1	100000	40	37.2825	67.1977	0	NA	TRUE
3:600001-700000	3	600001	700000	100	35.86	71.874	0	NA	TRUE
3:3900001-4000000	3	3900001	4000000	100	38.465	74.3265	0	NA	TRUE
3:4000001-4100000	3	4000001	4100000	100	39.398	82.5	0	NA	TRUE
3:4900001-5000000	3	4900001	5000000	100	40.006	85.339	0.024	0.0155038	TRUE
3:5400001-5500000	3	5400001	5500000	100	39.713	82.6776	0.034	0.0575793	TRUE
3:9100001-9200000	3	9100001	9200000	100	46.339	94.2129	0.105	-0.00312923	TRUE
3:15100001-15200000	3	15100001	15200000	100	44.919	71.5477	0	NA	TRUE
3:15300001-15400000	3	15300001	15400000	100	46.404	89.4247	0.066	0.0350366	TRUE
3:16700001-16800000	3	16700001	16800000	100	40.121	74.6485	0	NA	TRUE
3:18200001-18300000	3	18200001	18300000	100	37.109	94.8661	0.187	0.0408804	TRUE
3:22900001-23000000	3	22900001	23000000	100	38.073	92.4468	0.113	0.0533861	TRUE
3:23700001-23800000	3	23700001	23800000	100	43.459	87.2313	0.07	0.00223659	TRUE
3:24000001-24100000	3	24000001	24100000	100	40.888	83.5049	0.062	0.00478673	TRUE
3:24100001-24200000	3	24100001	24200000	100	40.55	81.935	0	NA	TRUE
3:25500001-25600000	3	25500001	25600000	100	40.647	96.519	0.234	0.00334942	TRUE
3:27800001-27900000	3	27800001	27900000	100	39.505	83.8238	0.146	-0.00905459	TRUE
3:34100001-34200000	3	34100001	34200000	100	40.297	75.0603	0	NA	TRUE
3:40000001-40100000	3	40000001	40100000	100	39.89	78.3931	0	NA	TRUE
3:40800001-40900000	3	40800001	40900000	100	40.726	93.0359	0.032	0.00578851	TRUE
3:41800001-41900000	3	41800001	41900000	100	38.97	69.628	0	NA	TRUE
3:45400001-45500000	3	45400001	45500000	100	41.201	83.9109	0.085	0.0289197	TRUE
3:49100001-49200000	3	49100001	49200000	100	51.167	78.5157	0.304	0.0236199	TRUE
3:49200001-49300000	3	49200001	49300000	100	48.303	66.6024	0	NA	TRUE
3:49900001-50000000	3	49900001	50000000	100	51.746	78.9972	0.446	0.0537418	TRUE
3:51200001-51300000	3	51200001	51300000	100	41.166	75.3754	0	NA	TRUE
3:53400001-53500000	3	53400001	53500000	100	41.537	73.4197	0	NA	TRUE
3:57700001-57800000	3	57700001	57800000	100	41.525	80.831	0.06	-0.0199343	TRUE
3:58800001-58900000	3	58800001	58900000	100	38.782	74.3678	0	NA	TRUE
3:67800001-67900000	3	67800001	67900000	100	38.363	82.4541	0.131	0.0195302	TRUE
3:73100001-73200000	3	73100001	73200000	100	41.979	86.6199	1.525	-0.0425239	TRUE
3:75300001-75400000	3	75300001	75400000	100	42.456	64.4539	0	NA	TRUE
3:75400001-75500000	3	75400001	75500000	100	48.107	34.1847	0	NA	TRUE
3:75500001-75600000	3	75500001	75600000	100	44.273	27.9484	0	NA	TRUE
3:75600001-75700000	3	75600001	75700000	100	46.827	34.5918	3.007	NA	TRUE
3:75700001-75800000	3	75700001	75800000	100	40.768	67.8791	2.585	NA	TRUE
3:75800001-75900000	3	75800001	75900000	100	40.185	37.2587	0	NA	TRUE
3:79100001-79200000	3	79100001	79200000	100	35.025	85.7043	0.04	0.000986743	TRUE
3:80900001-81000000	3	80900001	81000000	100	35.698	80.9458	4.142	-0.0133883	TRUE
3:81000001-81100000	3	81000001	81100000	100	35.614	91.0231	16.827	-0.0241306	TRUE
3:84100001-84200000	3	84100001	84200000	100	33.742	92.1833	0.104	-0.0357929	TRUE
3:90200001-90300000	3	90200001	90300000	100	37.143	59.7099	0	NA	TRUE
3:90300001-90400000	3	90300001	90400000	100	36.682	56.532	88.314	0.0929789	TRUE
3:90400001-90500000	3	90400001	90500000	100	37.214	53.7518	100	NA	TRUE
3:90500001-90600000	3	90500001	90600000	4.854	37.3918	71.0684	7.41	0.0168327	TRUE
3:90600001-90700000	3	90600001	90700000	0	NA	0	0	NA	FALSE
3:90700001-90800000	3	90700001	90800000	0	NA	0	0	NA	FALSE
3:90800001-90900000	3	90800001	90900000	0	NA	0	0	NA	FALSE
3:90900001-91000000	3	90900001	91000000	0	NA	0	0	NA	FALSE
3:91000001-91100000	3	91000001	91100000	0	NA	0	0	NA	FALSE
3:91100001-91200000	3	91100001	91200000	0	NA	0	0	NA	FALSE
3:91200001-91300000	3	91200001	91300000	0	NA	0	0	NA	FALSE
3:91300001-91400000	3	91300001	91400000	0	NA	0	0	NA	FALSE
3:91400001-91500000	3	91400001	91500000	0	NA	0	0	NA	FALSE
3:91500001-91600000	3	91500001	91600000	0	NA	0	0	NA	FALSE
3:91600001-91700000	3	91600001	91700000	0	NA	0	0	NA	FALSE
3:91700001-91800000	3	91700001	91800000	0	NA	0	0	NA	FALSE
3:91800001-91900000	3	91800001	91900000	0	NA	0	0	NA	FALSE
3:91900001-92000000	3	91900001	92000000	0	NA	0	0	NA	FALSE
3:92000001-92100000	3	92000001	92100000	0	NA	0	0	NA	FALSE
3:92100001-92200000	3	92100001	92200000	0	NA	0	0	NA	FALSE
3:92200001-92300000	3	92200001	92300000	0	NA	0	0	NA	FALSE
3:92300001-92400000	3	92300001	92400000	0	NA	0	0	NA	FALSE
3:92400001-92500000	3	92400001	92500000	0	NA	0	0	NA	FALSE
3:92500001-92600000	3	92500001	92600000	0	NA	0	0	NA	FALSE
3:92600001-92700000	3	92600001	92700000	0	NA	0	0	NA	FALSE
3:92700001-92800000	3	92700001	92800000	0	NA	0	0	NA	FALSE
3:92800001-92900000	3	92800001	92900000	0	NA	0	0	NA	FALSE
3:92900001-93000000	3	92900001	93000000	0	NA	0	0	NA	FALSE
3:93000001-93100000	3	93000001	93100000	0	NA	0	0	NA	FALSE
3:93100001-93200000	3	93100001	93200000	0	NA	0	0	NA	FALSE
3:93200001-93300000	3	93200001	93300000	0	NA	0	0	NA	FALSE
3:93300001-93400000	3	93300001	93400000	0	NA	0	0	NA	FALSE
3:93400001-93500000	3	93400001	93500000	0	NA	0	0	NA	FALSE
3:93500001-93600000	3	93500001	93600000	95.146	37.2711	59.4559	14.318	0.0237089	TRUE
3:96300001-96400000	3	96300001	96400000	100	36.028	77.2116	1.502	-0.0384684	TRUE
3:96400001-96500000	3	96400001	96500000	100	36.638	91.243	0.336	-0.0560648	TRUE
3:96700001-96800000	3	96700001	96800000	100	35.612	86.4118	0.56	-0.00867991	TRUE
3:99600001-99700000	3	99600001	99700000	100	38.708	94.3493	0.326	0.0432471	TRUE
3:101400001-101500000	3	101400001	101500000	100	41.339	68.9743	0	NA	TRUE
3:108200001-108300000	3	108200001	108300000	100	36.569	96.1263	0.275	0.0330933	TRUE
3:117900001-118000000	3	117900001	118000000	100	36.25	94.543	0.086	0.0231436	TRUE
3:118700001-118800000	3	118700001	118800000	100	38.7	74.6653	0	NA	TRUE
3:119200001-119300000	3	119200001	119300000	100	41.369	84.3964	0.081	0.0611759	TRUE
3:120900001-121000000	3	120900001	121000000	100	35.97	75.1865	0	NA	TRUE
3:121100001-121200000	3	121100001	121200000	100	37.705	78.2412	0	NA	TRUE
3:122700001-122800000	3	122700001	122800000	100	47.536	95.3495	0.128	0.0339783	TRUE
3:125300001-125400000	3	125300001	125400000	100	43.133	79.5748	14.329	-0.00885737	TRUE
3:125400001-125500000	3	125400001	125500000	100	46.562	28.09	0	NA	TRUE
3:125500001-125600000	3	125500001	125600000	100	44.284	25.0326	0	NA	TRUE
3:125600001-125700000	3	125600001	125700000	100	46.723	40.1645	0	NA	TRUE
3:129700001-129800000	3	129700001	129800000	100	47.102	41.2452	0	NA	TRUE
3:129800001-129900000	3	129800001	129900000	100	47.612	23.7991	0	NA	TRUE
3:129900001-130000000	3	129900001	130000000	100	40.598	67.7188	0	NA	TRUE
3:131100001-131200000	3	131100001	131200000	100	39.491	87.2108	0.155	0.0169615	TRUE
3:133400001-133500000	3	133400001	133500000	100	43.62	80.444	0	NA	TRUE
3:136700001-136800000	3	136700001	136800000	100	43.86	83.258	0.026	0.055695	TRUE
3:137100001-137200000	3	137100001	137200000	100	39.58	72.24	0	NA	TRUE
3:137600001-137700000	3	137600001	137700000	100	39.364	75.8382	0	NA	TRUE
3:138400001-138500000	3	138400001	138500000	100	38.972	85.0686	0.079	-0.062629	TRUE
3:138800001-138900000	3	138800001	138900000	100	41.824	85.7579	0.078	-0.0263879	TRUE
3:141700001-141800000	3	141700001	141800000	100	39.787	83.2177	0.551	-0.0277708	TRUE
3:142300001-142400000	3	142300001	142400000	100	39.787	86.724	0.089	-0.0167324	TRUE
3:147100001-147200000	3	147100001	147200000	100	41.116	96.276	0	NA	TRUE
3:148300001-148400000	3	148300001	148400000	100	35.532	94.4048	0.12	-0.00150924	TRUE
3:157700001-157800000	3	157700001	157800000	100	37.194	74.1175	0	NA	TRUE
3:158700001-158800000	3	158700001	158800000	100	38.206	87.6906	0.047	0.00711363	TRUE
3:159100001-159200000	3	159100001	159200000	100	38.334	77.3965	0	NA	TRUE
3:159200001-159300000	3	159200001	159300000	100	37.682	79.0622	0	NA	TRUE
3:160100001-160200000	3	160100001	160200000	100	39.583	89.6812	0.103	-0.0236923	TRUE
3:160600001-160700000	3	160600001	160700000	100	38.059	84.3589	0.219	0.0277443	TRUE
3:162300001-162400000	3	162300001	162400000	100	36.504	89.5579	0	NA	TRUE
3:162500001-162600000	3	162500001	162600000	100	34.364	91.8534	0	NA	TRUE
3:162600001-162700000	3	162600001	162700000	100	33.988	90.9731	0	NA	TRUE
3:162700001-162800000	3	162700001	162800000	100	34.518	92.7855	0	NA	TRUE
3:163600001-163700000	3	163600001	163700000	100	35.479	88.6464	0.03	-0.0489851	TRUE
3:170300001-170400000	3	170300001	170400000	100	42.294	76.0906	0	NA	TRUE
3:172900001-173000000	3	172900001	173000000	100	37.912	90.2815	0.149	-0.0255182	TRUE
3:173800001-173900000	3	173800001	173900000	100	34.404	94.8337	0.102	0.00181277	TRUE
3:179200001-179300000	3	179200001	179300000	100	41.075	80.575	0.169	-0.02048	TRUE
3:179400001-179500000	3	179400001	179500000	100	42.429	86.7543	0.163	0.0213993	TRUE
3:186800001-186900000	3	186800001	186900000	100	40.849	81.5375	0.237	0.00349512	TRUE
3:187100001-187200000	3	187100001	187200000	100	39.521	77.6388	0.112	0.0491637	TRUE
3:195200001-195300000	3	195200001	195300000	100	42.311	58.782	0	NA	TRUE
3:195400001-195500000	3	195400001	195500000	100	50.146	70.0778	0	NA	TRUE
3:195900001-196000000	3	195900001	196000000	100	49.533	79.7248	0.048	0.00774729	TRUE
3:196600001-196700000	3	196600001	196700000	100	44.39	83.1245	0.346	-0.0112906	TRUE
3:197100001-197200000	3	197100001	197200000	100	46.516	77.2686	0	NA	TRUE
3:197300001-197400000	3	197300001	197400000	100	48.712	55.4139	0	NA	TRUE
3:197800001-197900000	3	197800001	197900000	100	43.376	46.3668	8.653	NA	TRUE
3:197900001-198000000	3	197900001	198000000	62.43	45.7649	8.46817	0	NA	TRUE
3:198000001-198022430	3	198000001	198022430	0	NA	0	0	NA	FALSE
4:1-100000	4	1	100000	90	40.39	66.0658	2.835	NA	TRUE
4:200001-300000	4	200001	300000	100	39.061	79.0677	0.132	-0.0875997	TRUE
4:400001-500000	4	400001	500000	100	41.374	73.7087	0.36	-0.0606418	TRUE
4:3500001-3600000	4	3500001	3600000	100	54.084	69.0539	0	NA	TRUE
4:3600001-3700000	4	3600001	3700000	100	54.449	96.031	0	NA	TRUE
4:3900001-4000000	4	3900001	4000000	100	47.659	27.8513	0	NA	TRUE
4:4000001-4100000	4	4000001	4100000	100	44.224	21.8116	0	NA	TRUE
4:4100001-4200000	4	4100001	4200000	100	47.872	33.4678	0	NA	TRUE
4:7500001-7600000	4	7500001	7600000	100	52.326	97.0293	0.178	-0.0311206	TRUE
4:7900001-8000000	4	7900001	8000000	100	48.735	86.8257	0.211	-0.0388576	TRUE
4:8300001-8400000	4	8300001	8400000	100	51.381	92.4483	0.595	-0.0337215	TRUE
4:8900001-9000000	4	8900001	9000000	100	48.43	51.9953	0	NA	TRUE
4:9000001-9100000	4	9000001	9100000	100	44.917	22.2899	0	NA	TRUE
4:9100001-9200000	4	9100001	9200000	100	46.065	26.5832	0	NA	TRUE
4:9200001-9300000	4	9200001	9300000	74.642	48.0494	10.3681	0	NA	TRUE
4:9300001-9400000	4	9300001	9400000	75.358	45.8186	15.3971	0	NA	TRUE
4:9400001-9500000	4	9400001	9500000	100	42.333	33.0778	0	NA	TRUE
4:9500001-9600000	4	9500001	9600000	100	45.845	27.6569	0	NA	TRUE
4:9600001-9700000	4	9600001	9700000	100	45.965	30.3964	0	NA	TRUE
4:9700001-9800000	4	9700001	9800000	100	47.264	47.7385	0	NA	TRUE
4:10500001-10600000	4	10500001	10600000	100	41.74	89.5523	0.123	0.0120188	TRUE
4:11100001-11200000	4	11100001	11200000	100	39.313	83.3867	0	NA	TRUE
4:12200001-12300000	4	12200001	12300000	100	36.482	93.0074	15.961	-0.0105097	TRUE
4:12600001-12700000	4	12600001	12700000	100	37.818	91.3095	0.443	-0.021002	TRUE
4:13500001-13600000	4	13500001	13600000	100	41.983	94.6983	0	NA	TRUE
4:16700001-16800000	4	16700001	16800000	100	40.155	94.939	0.071	0.00772604	TRUE
4:17000001-17100000	4	17000001	17100000	100	41.306	87.7145	0.284	-0.00509197	TRUE
4:21500001-21600000	4	21500001	21600000	100	36.85	94.2014	0.184	-0.0262942	TRUE
4:22500001-22600000	4	22500001	22600000	100	39.98	88.0425	0	NA	TRUE
4:22600001-22700000	4	22600001	22700000	100	39.166	84.9936	0	NA	TRUE
4:26600001-26700000	4	26600001	26700000	100	36.711	75.4097	0	NA	TRUE
4:27700001-27800000	4	27700001	27800000	100	35.983	94.2163	0.236	-0.00611715	TRUE
4:38400001-38500000	4	38400001	38500000	100	40.64	77.4209	0	NA	TRUE
4:40700001-40800000	4	40700001	40800000	100	39.911	81.0539	0.022	0.00984967	TRUE
4:42500001-42600000	4	42500001	42600000	100	37.893	88.3145	0.093	0.0386569	TRUE
4:47700001-47800000	4	47700001	47800000	100	37.528	92.4132	0.148	0.0224834	TRUE
4:49000001-49100000	4	49000001	49100000	100	39.088	70.4917	14.628	NA	TRUE
4:49100001-49200000	4	49100001	49200000	100	41.412	19.0358	100	NA	TRUE
4:49200001-49300000	4	49200001	49300000	100	45.451	22.8423	100	NA	TRUE
4:49300001-49400000	4	49300001	49400000	38.941	50.8872	15.3514	42.114	NA	TRUE
4:49400001-49500000	4	49400001	49500000	11.059	35.9345	17.6609	11.528	NA	TRUE
4:49500001-49600000	4	49500001	49600000	100	43.343	21.3017	100	NA	TRUE
4:49600001-49700000	4	49600001	49700000	60.117	41.4275	25.0544	62.085	NA	TRUE
4:49700001-49800000	4	49700001	49800000	0	NA	0	0	NA	FALSE
4:49800001-49900000	4	49800001	49900000	0	NA	0	0	NA	FALSE
4:49900001-50000000	4	49900001	50000000	0	NA	0	0	NA	FALSE
4:50000001-50100000	4	50000001	50100000	0	NA	0	0	NA	FALSE
4:50100001-50200000	4	50100001	50200000	0	NA	0	0	NA	FALSE
4:50200001-50300000	4	50200001	50300000	0	NA	0	0	NA	FALSE
4:50300001-50400000	4	50300001	50400000	0	NA	0	0	NA	FALSE
4:50400001-50500000	4	50400001	50500000	0	NA	0	0	NA	FALSE
4:50500001-50600000	4	50500001	50600000	0	NA	0	0	NA	FALSE
4:50600001-50700000	4	50600001	50700000	0	NA	0	0	NA	FALSE
4:50700001-50800000	4	50700001	50800000	0	NA	0	0	NA	FALSE
4:50800001-50900000	4	50800001	50900000	0	NA	0	0	NA	FALSE
4:50900001-51000000	4	50900001	51000000	0	NA	0	0	NA	FALSE
4:51000001-51100000	4	51000001	51100000	0	NA	0	0	NA	FALSE
4:51100001-51200000	4	51100001	51200000	0	NA	0	0	NA	FALSE
4:51200001-51300000	4	51200001	51300000	0	NA	0	0	NA	FALSE
4:51300001-51400000	4	51300001	51400000	0	NA	0	0	NA	FALSE
4:51400001-51500000	4	51400001	51500000	0	NA	0	0	NA	FALSE
4:51500001-51600000	4	51500001	51600000	0	NA	0	0	NA	FALSE
4:51600001-51700000	4	51600001	51700000	0	NA	0	0	NA	FALSE
4:51700001-51800000	4	51700001	51800000	0	NA	0	0	NA	FALSE
4:51800001-51900000	4	51800001	51900000	0	NA	0	0	NA	FALSE
4:51900001-52000000	4	51900001	52000000	0	NA	0	0	NA	FALSE
4:52000001-52100000	4	52000001	52100000	0	NA	0	0	NA	FALSE
4:52100001-52200000	4	52100001	52200000	0	NA	0	0	NA	FALSE
4:52200001-52300000	4	52200001	52300000	0	NA	0	0	NA	FALSE
4:52300001-52400000	4	52300001	52400000	0	NA	0	0	NA	FALSE
4:52400001-52500000	4	52400001	52500000	0	NA	0	0	NA	FALSE
4:52500001-52600000	4	52500001	52600000	0	NA	0	0	NA	FALSE
4:52600001-52700000	4	52600001	52700000	39.883	39.5958	47.7197	29.025	NA	TRUE
4:53300001-53400000	4	53300001	53400000	100	39.59	60.6257	0	NA	TRUE
4:54100001-54200000	4	54100001	54200000	100	39.978	65.8666	0	NA	TRUE
4:54800001-54900000	4	54800001	54900000	100	39.268	84.0291	0.155	-0.00432411	TRUE
4:56100001-56200000	4	56100001	56200000	100	39.622	86.2566	0.355	0.00256829	TRUE
4:58100001-58200000	4	58100001	58200000	100	40.621	86.1525	0.054	0.0100115	TRUE
4:58400001-58500000	4	58400001	58500000	100	38.532	75.4134	0	NA	TRUE
4:59700001-59800000	4	59700001	59800000	50	33.414	79.0153	0.172	0.0171919	TRUE
4:64100001-64200000	4	64100001	64200000	100	33.61	86.8583	5.51	-0.04203	TRUE
4:64200001-64300000	4	64200001	64300000	100	34.175	86.5631	7.788	-0.0553119	TRUE
4:65400001-65500000	4	65400001	65500000	100	34.484	90.9711	0.083	-0.0306697	TRUE
4:68200001-68300000	4	68200001	68300000	100	38.745	84.5393	2.644	NA	TRUE
4:69300001-69400000	4	69300001	69400000	100	36.578	78.6259	0	NA	TRUE
4:69400001-69500000	4	69400001	69500000	100	37.97	65.8358	0	NA	TRUE
4:70200001-70300000	4	70200001	70300000	100	34.762	54.0774	0.276	NA	TRUE
4:71200001-71300000	4	71200001	71300000	100	36.621	82.1483	0.07	0.0559186	TRUE
4:71900001-72000000	4	71900001	72000000	100	39.668	68.5292	0	NA	TRUE
4:73700001-73800000	4	73700001	73800000	100	39.566	67.1823	0	NA	TRUE
4:75400001-75500000	4	75400001	75500000	75.1	36.6618	70.5535	0	NA	TRUE
4:76100001-76200000	4	76100001	76200000	100	38.916	71.4836	0	NA	TRUE
4:76200001-76300000	4	76200001	76300000	100	39.464	73.4312	0	NA	TRUE
4:76300001-76400000	4	76300001	76400000	100	40.024	69.0893	0	NA	TRUE
4:76800001-76900000	4	76800001	76900000	100	42.66	80.9848	0.614	-0.0160903	TRUE
4:77400001-77500000	4	77400001	77500000	100	41.185	87.5611	0.155	0.0179747	TRUE
4:78100001-78200000	4	78100001	78200000	100	44.177	94.3356	0.431	NA	TRUE
4:78200001-78300000	4	78200001	78300000	100	43.039	80.241	0	NA	TRUE
4:78400001-78500000	4	78400001	78500000	100	40.946	70.4445	0.108	NA	TRUE
4:78900001-79000000	4	78900001	79000000	100	39.042	91.5497	0.26	-0.0101866	TRUE
4:79000001-79100000	4	79000001	79100000	100	38.929	75.9641	0	NA	TRUE
4:80700001-80800000	4	80700001	80800000	100	35.02	90.6236	0.08	0.0294478	TRUE
4:86900001-87000000	4	86900001	87000000	100	37.072	88.0677	0.155	0.0297804	TRUE
4:93600001-93700000	4	93600001	93700000	100	34.982	93.9311	0.703	-0.0443338	TRUE
4:103800001-103900000	4	103800001	103900000	100	37.292	37.4407	0	NA	TRUE
4:104100001-104200000	4	104100001	104200000	100	38.362	69.4456	0	NA	TRUE
4:104200001-104300000	4	104200001	104300000	100	36.997	89.6863	0.314	0.00929101	TRUE
4:106200001-106300000	4	106200001	106300000	100	38.332	78.2699	0	NA	TRUE
4:107900001-108000000	4	107900001	108000000	100	35.908	94.6876	0.522	-0.0132891	TRUE
4:112400001-112500000	4	112400001	112500000	100	35.067	85.6977	0.206	0.0169596	TRUE
4:112800001-112900000	4	112800001	112900000	100	36.215	80.908	0	NA	TRUE
4:117200001-117300000	4	117200001	117300000	100	34.232	93.4234	0.089	-0.0212959	TRUE
4:119300001-119400000	4	119300001	119400000	100	40.417	45.9077	0	NA	TRUE
4:119400001-119500000	4	119400001	119500000	100	37.202	51.0132	0	NA	TRUE
4:119500001-119600000	4	119500001	119600000	100	43.107	27.02	0	NA	TRUE
4:120100001-120200000	4	120100001	120200000	100	36.859	80.9033	0.166	0.0219298	TRUE
4:120200001-120300000	4	120200001	120300000	100	37.53	72.6015	0	NA	TRUE
4:120300001-120400000	4	120300001	120400000	100	43.055	30.0583	0	NA	TRUE
4:124400001-124500000	4	124400001	124500000	100	40.452	84.6344	0.029	0.00189548	TRUE
4:132600001-132700000	4	132600001	132700000	100	47.47	22.104	0	NA	TRUE
4:132700001-132800000	4	132700001	132800000	100	33.987	26.8373	0	NA	TRUE
4:132800001-132900000	4	132800001	132900000	100	34.339	29.6275	0	NA	TRUE
4:134000001-134100000	4	134000001	134100000	100	34.09	97.6122	0.107	-0.051725	TRUE
4:134700001-134800000	4	134700001	134800000	100	33.628	92.1731	0.459	-0.0450108	TRUE
4:136400001-136500000	4	136400001	136500000	100	33.499	93.6907	0.092	-0.00143996	TRUE
4:140000001-140100000	4	140000001	140100000	100	40.178	84.7069	0	NA	TRUE
4:142100001-142200000	4	142100001	142200000	100	38.156	86.4691	0.137	0.0011366	TRUE
4:144500001-144600000	4	144500001	144600000	100	39.229	79.1509	0	NA	TRUE
4:144700001-144800000	4	144700001	144800000	100	37.845	52.8338	0	NA	TRUE
4:144800001-144900000	4	144800001	144900000	100	38.128	44.4824	0	NA	TRUE
4:144900001-145000000	4	144900001	145000000	100	37.962	46.6522	0	NA	TRUE
4:150400001-150500000	4	150400001	150500000	100	36.01	91.4574	0.168	-0.026341	TRUE
4:150700001-150800000	4	150700001	150800000	100	35.867	85.0522	0.232	0.00139178	TRUE
4:154100001-154200000	4	154100001	154200000	100	43.366	91.068	0.165	0.0177569	TRUE
4:155300001-155400000	4	155300001	155400000	100	38.49	94.7824	0.064	0.0141504	TRUE
4:156300001-156400000	4	156300001	156400000	100	39.128	89.3381	13.488	-0.0335789	TRUE
4:162200001-162300000	4	162200001	162300000	100	35.472	92.0407	0.082	-0.0216638	TRUE
4:163300001-163400000	4	163300001	163400000	100	34.904	89.4078	0.265	-0.0163482	TRUE
4:166100001-166200000	4	166100001	166200000	100	38.804	63.8313	0	NA	TRUE
4:167000001-167100000	4	167000001	167100000	100	35.494	93.9313	0.939	0.00719141	TRUE
4:170400001-170500000	4	170400001	170500000	100	37.565	74.9854	0	NA	TRUE
4:186400001-186500000	4	186400001	186500000	100	40.831	89.572	0.027	-0.0225304	TRUE
4:189100001-189200000	4	189100001	189200000	100	42.555	83.5945	0	NA	TRUE
4:190100001-190200000	4	190100001	190200000	100	38.86	86.1618	9.254	-0.0638269	TRUE
4:190200001-190300000	4	190200001	190300000	100	39.536	86.7685	3.442	-0.0600244	TRUE
4:190400001-190500000	4	190400001	190500000	100	40.982	87.7606	0	NA	TRUE
4:190500001-190600000	4	190500001	190600000	100	43.262	92.8344	0	NA	TRUE
4:190600001-190700000	4	190600001	190700000	100	41.18	85.4136	0	NA	TRUE
4:190800001-190900000	4	190800001	190900000	100	38.773	53.1102	1.04	0.0405564	TRUE
4:190900001-191000000	4	190900001	191000000	100	48.916	43.4629	3.841	NA	TRUE
4:191000001-191100000	4	191000001	191100000	44.276	52.4054	23.5193	18.042	NA	TRUE
4:191100001-191154276	4	191100001	191154276	0	NA	0	0	NA	FALSE
5:1-100000	5	1	100000	90	46.4789	67.8364	1.392	-0.0233446	TRUE
5:700001-800000	5	700001	800000	100	50.403	57.185	0	NA	TRUE
5:1400001-1500000	5	1400001	1500000	100	54.375	95.0584	0.092	-0.0193608	TRUE
5:2700001-2800000	5	2700001	2800000	100	45.684	96.5482	0	NA	TRUE
5:3100001-3200000	5	3100001	3200000	100	43.723	96.0391	0	NA	TRUE
5:3300001-3400000	5	3300001	3400000	100	47.373	96.0025	0.129	-0.0736858	TRUE
5:3500001-3600000	5	3500001	3600000	100	44.671	96.2578	0	NA	TRUE
5:3600001-3700000	5	3600001	3700000	100	46.493	90.0125	2.166	-0.0817464	TRUE
5:7100001-7200000	5	7100001	7200000	100	39.246	73.0005	0	NA	TRUE
5:10300001-10400000	5	10300001	10400000	100	41.987	86.3558	1.559	-0.0442728	TRUE
5:12300001-12400000	5	12300001	12400000	100	35.675	93.4246	0.326	-0.0459234	TRUE
5:17500001-17600000	5	17500001	17600000	50	46.708	30.9951	82.823	NA	TRUE
5:17600001-17700000	5	17600001	17700000	100	40.693	78.2881	0.94	NA	TRUE
5:20700001-20800000	5	20700001	20800000	100	35.296	44.0832	0	NA	TRUE
5:20800001-20900000	5	20800001	20900000	100	35.321	51.6707	0	NA	TRUE
5:20900001-21000000	5	20900001	21000000	100	35.191	73.5719	0	NA	TRUE
5:21300001-21400000	5	21300001	21400000	100	35.072	26.6528	0	NA	TRUE
5:21400001-21500000	5	21400001	21500000	100	39.871	58.3884	20.05	-0.0112424	TRUE
5:21500001-21600000	5	21500001	21600000	100	35.162	75.8044	0	NA	TRUE
5:21900001-22000000	5	21900001	22000000	100	35.211	54.9443	0	NA	TRUE
5:22100001-22200000	5	22100001	22200000	100	36.028	60.8097	0	NA	TRUE
5:23500001-23600000	5	23500001	23600000	100	35.63	89.5329	0	NA	TRUE
5:23800001-23900000	5	23800001	23900000	100	35.855	89.4221	13.002	-0.0588878	TRUE
5:23900001-24000000	5	23900001	24000000	100	34.74	88.4321	5.706	-0.0785533	TRUE
5:26200001-26300000	5	26200001	26300000	100	37.422	88.4777	0	NA	TRUE
5:34000001-34100000	5	34000001	34100000	100	38.99	78.2157	0.168	NA	TRUE
5:34100001-34200000	5	34100001	34200000	100	38.615	30.417	19.692	NA	TRUE
5:34200001-34300000	5	34200001	34300000	100	35.051	31.9588	0	NA	TRUE
5:34300001-34400000	5	34300001	34400000	100	36.278	49.2036	0	NA	TRUE
5:34800001-34900000	5	34800001	34900000	100	40.107	92.0431	0.173	0.00253364	TRUE
5:37400001-37500000	5	37400001	37500000	100	40.268	64.2792	0	NA	TRUE
5:41300001-41400000	5	41300001	41400000	100	37.601	90.4648	0.089	0.0280929	TRUE
5:45900001-46000000	5	45900001	46000000	100	36.293	74.3229	91.747	-0.0678338	TRUE
5:46000001-46100000	5	46000001	46100000	100	35.966	80.5082	100	-0.0954024	TRUE
5:46100001-46200000	5	46100001	46200000	100	37.351	71.0044	100	-0.0594375	TRUE
5:46200001-46300000	5	46200001	46300000	100	36.046	86.0913	100	NA	TRUE
5:46300001-46400000	5	46300001	46400000	100	37.27	58.5296	100	NA	TRUE
5:46400001-46500000	5	46400001	46500000	5.641	36.997	68.9729	11.114	-0.0464995	TRUE
5:46500001-46600000	5	46500001	46600000	0	NA	0	0	NA	FALSE
5:46600001-46700000	5	46600001	46700000	0	NA	0	0	NA	FALSE
5:46700001-46800000	5	46700001	46800000	0	NA	0	0	NA	FALSE
5:46800001-46900000	5	46800001	46900000	0	NA	0	0	NA	FALSE
5:46900001-47000000	5	46900001	47000000	0	NA	0	0	NA	FALSE
5:47000001-47100000	5	47000001	47100000	0	NA	0	0	NA	FALSE
5:47100001-47200000	5	47100001	47200000	0	NA	0	0	NA	FALSE
5:47200001-47300000	5	47200001	47300000	0	NA	0	0	NA	FALSE
5:47300001-47400000	5	47300001	47400000	0	NA	0	0	NA	FALSE
5:47400001-47500000	5	47400001	47500000	0	NA	0	0	NA	FALSE
5:47500001-47600000	5	47500001	47600000	0	NA	0	0	NA	FALSE
5:47600001-47700000	5	47600001	47700000	0	NA	0	0	NA	FALSE
5:47700001-47800000	5	47700001	47800000	0	NA	0	0	NA	FALSE
5:47800001-47900000	5	47800001	47900000	0	NA	0	0	NA	FALSE
5:47900001-48000000	5	47900001	48000000	0	NA	0	0	NA	FALSE
5:48000001-48100000	5	48000001	48100000	0	NA	0	0	NA	FALSE
5:48100001-48200000	5	48100001	48200000	0	NA	0	0	NA	FALSE
5:48200001-48300000	5	48200001	48300000	0	NA	0	0	NA	FALSE
5:48300001-48400000	5	48300001	48400000	0	NA	0	0	NA	FALSE
5:48400001-48500000	5	48400001	48500000	0	NA	0	0	NA	FALSE
5:48500001-48600000	5	48500001	48600000	0	NA	0	0	NA	FALSE
5:48600001-48700000	5	48600001	48700000	0	NA	0	0	NA	FALSE
5:48700001-48800000	5	48700001	48800000	0	NA	0	0	NA	FALSE
5:48800001-48900000	5	48800001	48900000	0	NA	0	0	NA	FALSE
5:48900001-49000000	5	48900001	49000000	0	NA	0	0	NA	FALSE
5:49000001-49100000	5	49000001	49100000	0	NA	0	0	NA	FALSE
5:49100001-49200000	5	49100001	49200000	0	NA	0	0	NA	FALSE
5:49200001-49300000	5	49200001	49300000	0	NA	0	0	NA	FALSE
5:49300001-49400000	5	49300001	49400000	0	NA	0	0	NA	FALSE
5:49400001-49500000	5	49400001	49500000	94.359	38.0462	36.5473	94.507	NA	TRUE
5:49500001-49600000	5	49500001	49600000	100	37.12	59.6727	55.216	NA	TRUE
5:49900001-50000000	5	49900001	50000000	100	37.508	56.5128	0	NA	TRUE
5:51800001-51900000	5	51800001	51900000	100	35.226	89.4564	0.079	0.0213908	TRUE
5:52700001-52800000	5	52700001	52800000	100	39.674	90.5372	0.056	-0.0445209	TRUE
5:54300001-54400000	5	54300001	54400000	100	40.532	76.1247	0	NA	TRUE
5:58200001-58300000	5	58200001	58300000	100	39.717	90.0609	0.027	-0.0255087	TRUE
5:62100001-62200000	5	62100001	62200000	100	38.973	70.1593	0	NA	TRUE
5:62700001-62800000	5	62700001	62800000	100	34.589	90.2047	0.291	-0.0208418	TRUE
5:65400001-65500000	5	65400001	65500000	100	37.574	86.0474	0.346	0.0219493	TRUE
5:67000001-67100000	5	67000001	67100000	100	38.474	68.2012	0	NA	TRUE
5:68800001-68900000	5	68800001	68900000	100	40.943	46.5049	0	NA	TRUE
5:68900001-69000000	5	68900001	69000000	100	41.337	13.0321	0	NA	TRUE
5:69000001-69100000	5	69000001	69100000	100	35.496	14.206	0	NA	TRUE
5:69100001-69200000	5	69100001	69200000	100	36.75	11.5705	0	NA	TRUE
5:69200001-69300000	5	69200001	69300000	100	36.97	20.2196	0	NA	TRUE
5:69300001-69400000	5	69300001	69400000	100	41.127	35.8097	0	NA	TRUE
5:69400001-69500000	5	69400001	69500000	100	38.018	19.6111	0	NA	TRUE
5:69500001-69600000	5	69500001	69600000	100	39.124	9.81696	0	NA	TRUE
5:69600001-69700000	5	69600001	69700000	100	35.196	14.2114	0	NA	TRUE
5:69700001-69800000	5	69700001	69800000	100	42.363	22.4509	0	NA	TRUE
5:69800001-69900000	5	69800001	69900000	100	38.953	10.3166	0	NA	TRUE
5:69900001-70000000	5	69900001	70000000	100	35.911	14.5423	0	NA	TRUE
5:70000001-70100000	5	70000001	70100000	100	38.546	11.186	0	NA	TRUE
5:70100001-70200000	5	70100001	70200000	100	35.403	25.9927	0	NA	TRUE
5:70200001-70300000	5	70200001	70300000	100	42.265	32.5922	0	NA	TRUE
5:70300001-70400000	5	70300001	70400000	100	41.189	34.9503	0	NA	TRUE
5:70400001-70500000	5	70400001	70500000	100	37.935	19.6336	0	NA	TRUE
5:70500001-70600000	5	70500001	70600000	100	39.133	10.0469	0	NA	TRUE
5:70600001-70700000	5	70600001	70700000	100	35.952	30.707	0	NA	TRUE
5:70700001-70800000	5	70700001	70800000	100	38.767	67.6686	0	NA	TRUE
5:71100001-71200000	5	71100001	71200000	100	40.854	86.3922	0.346	0.0235944	TRUE
5:71600001-71700000	5	71600001	71700000	100	40.962	92.5481	0.133	0.0384804	TRUE
5:78100001-78200000	5	78100001	78200000	100	40.77	78.5064	0	NA	TRUE
5:79900001-80000000	5	79900001	80000000	100	39.551	85.1015	2.416	-0.0653275	TRUE
5:83900001-84000000	5	83900001	84000000	100	36.242	88.6339	0	NA	TRUE
5:92900001-93000000	5	92900001	93000000	100	42.309	95.7869	0	NA	TRUE
5:93900001-94000000	5	93900001	94000000	100	37.353	85.6198	3.658	-0.00553908	TRUE
5:96700001-96800000	5	96700001	96800000	100	36.819	92.5851	0.194	0.016838	TRUE
5:97700001-97800000	5	97700001	97800000	100	37.565	91.8997	0.154	-0.0246411	TRUE
5:98700001-98800000	5	98700001	98800000	100	35.851	72.1209	0	NA	TRUE
5:98800001-98900000	5	98800001	98900000	100	37.956	45.8198	0	NA	TRUE
5:99300001-99400000	5	99300001	99400000	100	35.213	87.7898	9.317	-0.0258666	TRUE
5:99400001-99500000	5	99400001	99500000	100	35.406	72.5061	0	NA	TRUE
5:99600001-99700000	5	99600001	99700000	100	35.905	72.3228	0	NA	TRUE
5:103000001-103100000	5	103000001	103100000	100	37.358	91.7397	0.143	0.00634299	TRUE
5:105800001-105900000	5	105800001	105900000	100	34.418	92.636	0.2	-0.0167618	TRUE
5:122900001-123000000	5	122900001	123000000	100	35.641	93.3898	0.447	0.0275286	TRUE
5:123000001-123100000	5	123000001	123100000	100	36.287	88.0519	1.46	0.0120172	TRUE
5:126200001-126300000	5	126200001	126300000	100	41.483	82.0051	0	NA	TRUE
5:127000001-127100000	5	127000001	127100000	100	38.328	78.3016	0	NA	TRUE
5:129900001-130000000	5	129900001	130000000	100	37.082	74.4647	0	NA	TRUE
5:130200001-130300000	5	130200001	130300000	100	38.437	71.8154	0	NA	TRUE
5:130400001-130500000	5	130400001	130500000	100	40.107	69.3505	0	NA	TRUE
5:130600001-130700000	5	130600001	130700000	100	39.894	71.489	0	NA	TRUE
5:134200001-134300000	5	134200001	134300000	100	43.678	82.0018	5.322	0.00859513	TRUE
5:135100001-135200000	5	135100001	135200000	100	44.683	96.5768	0	NA	TRUE
5:136200001-136300000	5	136200001	136300000	100	38.887	77.4884	0	NA	TRUE
5:142300001-142400000	5	142300001	142400000	100	40.757	86.9918	0	NA	TRUE
5:142600001-142700000	5	142600001	142700000	100	39.487	93.4927	0.186	0.0344344	TRUE
5:145900001-146000000	5	145900001	146000000	100	41.62	85.4806	0.122	0.033889	TRUE
5:150000001-150100000	5	150000001	150100000	100	47.797	90.543	0.065	-0.0147094	TRUE
5:151400001-151500000	5	151400001	151500000	100	40.421	80.0007	0	NA	TRUE
5:154500001-154600000	5	154500001	154600000	100	40.279	77.0839	0	NA	TRUE
5:154700001-154800000	5	154700001	154800000	100	39.256	88.8	0.238	-0.00449393	TRUE
5:156000001-156100000	5	156000001	156100000	100	39.426	75.7	0	NA	TRUE
5:156600001-156700000	5	156600001	156700000	100	41.937	92.2517	0.169	0.0140328	TRUE
5:157400001-157500000	5	157400001	157500000	100	42.299	88.4397	0.046	0.00954217	TRUE
5:160000001-160100000	5	160000001	160100000	100	41.423	81.4935	0	NA	TRUE
5:160400001-160500000	5	160400001	160500000	100	39.444	85.2801	0.57	0.0198978	TRUE
5:160500001-160600000	5	160500001	160600000	100	37.676	89.9613	0.113	0.00405264	TRUE
5:165700001-165800000	5	165700001	165800000	100	37.224	96.543	0.052	-0.0234349	TRUE
5:174500001-174600000	5	174500001	174600000	100	40.776	89.2227	0.543	0.00303426	TRUE
5:175300001-175400000	5	175300001	175400000	100	46.107	64.4903	0	NA	TRUE
5:175400001-175500000	5	175400001	175500000	100	44.497	40.4773	0	NA	TRUE
5:175600001-175700000	5	175600001	175700000	100	45.182	53.8071	0	NA	TRUE
5:177000001-177100000	5	177000001	177100000	100	45.065	63.1381	0	NA	TRUE
5:177100001-177200000	5	177100001	177200000	100	44.343	35.399	0	NA	TRUE
5:177200001-177300000	5	177200001	177300000	100	44.417	39.1147	0	NA	TRUE
5:177300001-177400000	5	177300001	177400000	100	46.474	55.4916	0	NA	TRUE
5:179600001-179700000	5	179600001	179700000	100	46.473	87.0353	0.029	-0.0389917	TRUE
5:180400001-180500000	5	180400001	180500000	100	44.16	83.8574	0	NA	TRUE
5:180700001-180800000	5	180700001	180800000	100	42.888	14.3207	0	NA	TRUE
5:180800001-180900000	5	180800001	180900000	100	43.746	11.1035	0	NA	TRUE
5:180900001-180915260	5	180900001	180915260	5.26	39.943	9.06197	0	NA	TRUE
6:1-100000	6	1	100000	40	37.495	12.688	0	NA	TRUE
6:100001-200000	6	100001	200000	100	41.599	42.0711	1.379	NA	TRUE
6:200001-300000	6	200001	300000	100	43.542	91.443	0	NA	TRUE
6:300001-400000	6	300001	400000	100	48.873	94.546	0	NA	TRUE
6:4600001-4700000	6	4600001	4700000	100	43.944	90.8123	0.12	-0.0109714	TRUE
6:5100001-5200000	6	5100001	5200000	100	44.337	93.0779	0.026	0.0116064	TRUE
6:11300001-11400000	6	11300001	11400000	100	42.725	89.1053	0	NA	TRUE
6:15000001-15100000	6	15000001	15100000	100	45.413	78.8892	0.073	-0.00325047	TRUE
6:16400001-16500000	6	16400001	16500000	100	41.944	88.0534	0.063	0.0543027	TRUE
6:22600001-22700000	6	22600001	22700000	100	36.686	95.1445	0.139	0.00218216	TRUE
6:22900001-23000000	6	22900001	23000000	100	36.327	89.9247	0.157	0.00727842	TRUE
6:23000001-23100000	6	23000001	23100000	100	37.121	87.1591	0.168	-0.00387901	TRUE
6:26200001-26300000	6	26200001	26300000	100	42.514	88.8231	0.214	-0.0504179	TRUE
6:26700001-26800000	6	26700001	26800000	100	41.053	40.3278	0	NA	TRUE
6:26800001-26900000	6	26800001	26900000	100	38.861	21.8881	0	NA	TRUE
6:26900001-27000000	6	26900001	27000000	100	36.167	38.2853	0	NA	TRUE
6:28100001-28200000	6	28100001	28200000	100	40.288	94.3934	0.062	-0.0163192	TRUE
6:28700001-28800000	6	28700001	28800000	100	42.865	80.5045	0	NA	TRUE
6:29700001-29800000	6	29700001	29800000	100	45.548	82.7165	0.547	-0.0636619	TRUE
6:29800001-29900000	6	29800001	29900000	100	44.971	80.7673	0	NA	TRUE
6:29900001-30000000	6	29900001	30000000	100	45.179	83.1556	0	NA	TRUE
6:31100001-31200000	6	31100001	31200000	100	48.857	76.7147	0.039	-0.00628126	TRUE
6:31200001-31300000	6	31200001	31300000	100	42.507	78.5767	0	NA	TRUE
6:31300001-31400000	6	31300001	31400000	100	43.971	80.0953	0	NA	TRUE
6:31400001-31500000	6	31400001	31500000	100	46.306	78.4882	0.183	-0.0534692	TRUE
6:31900001-32000000	6	31900001	32000000	100	53.085	67.5219	0	NA	TRUE
6:32400001-32500000	6	32400001	32500000	100	41.165	73.2446	0	NA	TRUE
6:32500001-32600000	6	32500001	32600000	100	41.215	79.6524	0	NA	TRUE
6:32600001-32700000	6	32600001	32700000	100	39.61	84.4884	0	NA	TRUE
6:34500001-34600000	6	34500001	34600000	100	49.948	90.7348	0.132	0.00976578	TRUE
6:35300001-35400000	6	35300001	35400000	100	49.055	78.0868	0	NA	TRUE
6:36500001-36600000	6	36500001	36600000	100	45.035	78.1116	0.079	-0.0110076	TRUE
6:37300001-37400000	6	37300001	37400000	100	42.691	83.0589	0.202	0.0360918	TRUE
6:38800001-38900000	6	38800001	38900000	100	38.183	93.9043	0.029	0.0406875	TRUE
6:41500001-41600000	6	41500001	41600000	100	51.897	91.6542	0.02	0.00932593	TRUE
6:41700001-41800000	6	41700001	41800000	100	48.613	85.8113	0.053	-0.00320106	TRUE
6:44800001-44900000	6	44800001	44900000	100	38.745	70.6074	0	NA	TRUE
6:46000001-46100000	6	46000001	46100000	100	40.269	85.218	0.096	0.0348971	TRUE
6:50900001-51000000	6	50900001	51000000	100	37.57	91.639	0.126	-0.0147851	TRUE
6:51200001-51300000	6	51200001	51300000	100	37.642	90.9903	0.025	0.0199961	TRUE
6:51700001-51800000	6	51700001	51800000	100	39.547	78.8631	0	NA	TRUE
6:52600001-52700000	6	52600001	52700000	100	42.209	66.0875	0	NA	TRUE
6:54800001-54900000	6	54800001	54900000	100	36.845	83.2099	0.127	-0.0241414	TRUE
6:57200001-57300000	6	57200001	57300000	100	37.287	82.3435	0.299	NA	TRUE
6:57300001-57400000	6	57300001	57400000	100	37.208	86.9334	0	NA	TRUE
6:57400001-57500000	6	57400001	57500000	100	37.355	84.1654	0	NA	TRUE
6:57500001-57600000	6	57500001	57600000	100	37.91	72.5858	0	NA	TRUE
6:57700001-57800000	6	57700001	57800000	100	37.118	53.2024	0	NA	TRUE
6:57800001-57900000	6	57800001	57900000	100	37.157	51.6942	0	NA	TRUE
6:57900001-58000000	6	57900001	58000000	100	38.078	55.1083	0	NA	TRUE
6:58000001-58100000	6	58000001	58100000	87.659	37.3299	54.9903	0	NA	TRUE
6:58100001-58200000	6	58100001	58200000	62.341	38.907	42.9098	0	NA	TRUE
6:58200001-58300000	6	58200001	58300000	100	40.538	29.0727	0	NA	TRUE
6:58300001-58400000	6	58300001	58400000	100	37.164	55.6343	0	NA	TRUE
6:58400001-58500000	6	58400001	58500000	100	36.968	53.1907	0	NA	TRUE
6:58500001-58600000	6	58500001	58600000	100	37.847	52.9918	0	NA	TRUE
6:58600001-58700000	6	58600001	58700000	100	36.288	53.478	0	NA	TRUE
6:58700001-58800000	6	58700001	58800000	80.166	37.9525	53.7744	42.28	NA	TRUE
6:58800001-58900000	6	58800001	58900000	0	NA	0	0	NA	FALSE
6:58900001-59000000	6	58900001	59000000	0	NA	0	0	NA	FALSE
6:59000001-59100000	6	59000001	59100000	0	NA	0	0	NA	FALSE
6:59100001-59200000	6	59100001	59200000	0	NA	0	0	NA	FALSE
6:59200001-59300000	6	59200001	59300000	0	NA	0	0	NA	FALSE
6:59300001-59400000	6	59300001	59400000	0	NA	0	0	NA	FALSE
6:59400001-59500000	6	59400001	59500000	0	NA	0	0	NA	FALSE
6:59500001-59600000	6	59500001	59600000	0	NA	0	0	NA	FALSE
6:59600001-59700000	6	59600001	59700000	0	NA	0	0	NA	FALSE
6:59700001-59800000	6	59700001	59800000	0	NA	0	0	NA	FALSE
6:59800001-59900000	6	59800001	59900000	0	NA	0	0	NA	FALSE
6:59900001-60000000	6	59900001	60000000	0	NA	0	0	NA	FALSE
6:60000001-60100000	6	60000001	60100000	0	NA	0	0	NA	FALSE
6:60100001-60200000	6	60100001	60200000	0	NA	0	0	NA	FALSE
6:60200001-60300000	6	60200001	60300000	0	NA	0	0	NA	FALSE
6:60300001-60400000	6	60300001	60400000	0	NA	0	0	NA	FALSE
6:60400001-60500000	6	60400001	60500000	0	NA	0	0	NA	FALSE
6:60500001-60600000	6	60500001	60600000	0	NA	0	0	NA	FALSE
6:60600001-60700000	6	60600001	60700000	0	NA	0	0	NA	FALSE
6:60700001-60800000	6	60700001	60800000	0	NA	0	0	NA	FALSE
6:60800001-60900000	6	60800001	60900000	0	NA	0	0	NA	FALSE
6:60900001-61000000	6	60900001	61000000	0	NA	0	0	NA	FALSE
6:61000001-61100000	6	61000001	61100000	0	NA	0	0	NA	FALSE
6:61100001-61200000	6	61100001	61200000	0	NA	0	0	NA	FALSE
6:61200001-61300000	6	61200001	61300000	0	NA	0	0	NA	FALSE
6:61300001-61400000	6	61300001	61400000	0	NA	0	0	NA	FALSE
6:61400001-61500000	6	61400001	61500000	0	NA	0	0	NA	FALSE
6:61500001-61600000	6	61500001	61600000	0	NA	0	0	NA	FALSE
6:61600001-61700000	6	61600001	61700000	0	NA	0	0	NA	FALSE
6:61700001-61800000	6	61700001	61800000	0	NA	0	0	NA	FALSE
6:61800001-61900000	6	61800001	61900000	19.834	36.1148	69.9355	19.905	NA	TRUE
6:61900001-62000000	6	61900001	62000000	100	36.818	60.4106	51.645	-0.00472855	TRUE
6:62000001-62100000	6	62000001	62100000	100	37.314	69.5154	0	NA	TRUE
6:62100001-62200000	6	62100001	62200000	50	37.094	55.2502	19.569	NA	TRUE
6:62200001-62300000	6	62200001	62300000	100	36.316	81.3869	30.062	-0.0918724	TRUE
6:63500001-63600000	6	63500001	63600000	100	38.577	87.0254	0	NA	TRUE
6:66000001-66100000	6	66000001	66100000	100	34.3	81.1145	0	NA	TRUE
6:67600001-67700000	6	67600001	67700000	100	34.61	93.767	0.086	-0.0723671	TRUE
6:70100001-70200000	6	70100001	70200000	100	38.871	75.5851	0.058	0.0408902	TRUE
6:70700001-70800000	6	70700001	70800000	100	35.812	82.2442	0	NA	TRUE
6:71800001-71900000	6	71800001	71900000	100	38.11	85.1504	0.032	-0.0229421	TRUE
6:74000001-74100000	6	74000001	74100000	100	45.129	74.5271	0.053	-0.0265204	TRUE
6:74100001-74200000	6	74100001	74200000	100	43.092	73.4044	0.157	-0.00505011	TRUE
6:74700001-74800000	6	74700001	74800000	100	38.326	74.0369	0	NA	TRUE
6:74800001-74900000	6	74800001	74900000	100	36.873	86.3699	0.055	0.0518032	TRUE
6:76800001-76900000	6	76800001	76900000	100	38.485	71.5723	0	NA	TRUE
6:78400001-78500000	6	78400001	78500000	100	38.724	64.0675	0	NA	TRUE
6:82200001-82300000	6	82200001	82300000	100	35.684	83.3975	0.062	0.000464331	TRUE
6:83200001-83300000	6	83200001	83300000	100	38.277	73.1855	0	NA	TRUE
6:84900001-85000000	6	84900001	85000000	100	37.818	87.0131	0.072	0.0245734	TRUE
6:86000001-86100000	6	86000001	86100000	100	40.181	72.3467	0	NA	TRUE
6:86500001-86600000	6	86500001	86600000	100	40.068	65.226	0	NA	TRUE
6:86600001-86700000	6	86600001	86700000	100	39.658	68.7241	0	NA	TRUE
6:86700001-86800000	6	86700001	86800000	100	37.531	66.6558	0	NA	TRUE
6:87500001-87600000	6	87500001	87600000	100	38.182	70.6658	0	NA	TRUE
6:89100001-89200000	6	89100001	89200000	100	38.989	76.0526	0	NA	TRUE
6:95700001-95800000	6	95700001	95800000	0	NA	0	0	NA	FALSE
6:99600001-99700000	6	99600001	99700000	100	39.935	86.0412	0.027	0.0259063	TRUE
6:100000001-100100000	6	100000001	100100000	100	40.955	90.2184	0.07	-0.0915227	TRUE
6:103700001-103800000	6	103700001	103800000	100	34.15	92.7594	0	NA	TRUE
6:104600001-104700000	6	104600001	104700000	100	37.137	89.6705	0.026	-0.0458072	TRUE
6:105700001-105800000	6	105700001	105800000	100	41.141	88.4737	0.059	0.0464872	TRUE
6:105900001-106000000	6	105900001	106000000	100	39.406	93.3175	0.063	0.0616585	TRUE
6:114200001-114300000	6	114200001	114300000	100	38.362	92.6059	0.057	-0.0119203	TRUE
6:114400001-114500000	6	114400001	114500000	100	38.054	94.4003	0.268	0.0274672	TRUE
6:117400001-117500000	6	117400001	117500000	100	38.371	73.3723	0	NA	TRUE
6:117500001-117600000	6	117500001	117600000	100	39.263	82.8257	0.357	-0.00235152	TRUE
6:120500001-120600000	6	120500001	120600000	100	35.586	86.6991	0.106	-0.0201929	TRUE
6:120700001-120800000	6	120700001	120800000	100	34.487	82.8384	0.341	-9.20018e-05	TRUE
6:121700001-121800000	6	121700001	121800000	100	39.649	84.0565	0	NA	TRUE
6:124400001-124500000	6	124400001	124500000	100	34.979	92.939	0.059	0.00606958	TRUE
6:133500001-133600000	6	133500001	133600000	100	37.278	95.4679	0.257	0.00395885	TRUE
6:134900001-135000000	6	134900001	135000000	100	40.574	87.7237	0.267	0.0316616	TRUE
6:137000001-137100000	6	137000001	137100000	100	39.731	89.7567	0.184	0.0206131	TRUE
6:137300001-137400000	6	137300001	137400000	100	40.84	84.7565	0.154	0.0240626	TRUE
6:141700001-141800000	6	141700001	141800000	100	35.912	88.6197	0.07	-0.0546967	TRUE
6:144600001-144700000	6	144600001	144700000	100	41.57	89.8163	0.257	-0.0081109	TRUE
6:150300001-150400000	6	150300001	150400000	100	48.417	80.2256	0	NA	TRUE
6:150600001-150700000	6	150600001	150700000	100	44.711	92.3782	0.207	-0.00541256	TRUE
6:152100001-152200000	6	152100001	152200000	100	39.632	87.8508	0.276	0.0206173	TRUE
6:157700001-157800000	6	157700001	157800000	100	42.986	86.1677	4.215	-0.012806	TRUE
6:157800001-157900000	6	157800001	157900000	100	44.325	91.3372	0.027	-0.0114012	TRUE
6:161000001-161100000	6	161000001	161100000	100	42.102	63.5161	0	NA	TRUE
6:161200001-161300000	6	161200001	161300000	100	38.456	81.7666	0	NA	TRUE
6:167600001-167700000	6	167600001	167700000	100	46.901	76.4073	0	NA	TRUE
6:167700001-167800000	6	167700001	167800000	100	47.474	75.2572	0	NA	TRUE
6:169000001-169100000	6	169000001	169100000	100	47.521	89.2961	2.176	-0.0216136	TRUE
6:170900001-171000000	6	170900001	171000000	100	39.023	20.9371	0.116	NA	TRUE
6:171000001-171100000	6	171000001	171100000	55.067	47.0354	13.8844	0	NA	TRUE
6:171100001-171115067	6	171100001	171115067	0	NA	0	0	NA	FALSE
7:1200001-1300000	7	1200001	1300000	100	54.382	83.627	0	NA	TRUE
7:1500001-1600000	7	1500001	1600000	100	60.999	90.6959	0.323	-0.0563319	TRUE
7:1800001-1900000	7	1800001	1900000	100	51.242	76.9476	0	NA	TRUE
7:3000001-3100000	7	3000001	3100000	100	47.214	85.7599	0.09	-0.0350371	TRUE
7:5000001-5100000	7	5000001	5100000	100	45.658	59.7187	0	NA	TRUE
7:5800001-5900000	7	5800001	5900000	100	47.406	65.3325	0	NA	TRUE
7:5900001-6000000	7	5900001	6000000	100	46.575	45.344	0	NA	TRUE
7:6800001-6900000	7	6800001	6900000	100	47.899	38.1191	0	NA	TRUE
7:6900001-7000000	7	6900001	7000000	100	47.638	28.2499	0	NA	TRUE
7:7000001-7100000	7	7000001	7100000	100	43.009	55.4682	0	NA	TRUE
7:19900001-20000000	7	19900001	20000000	100	37.442	72.1927	0	NA	TRUE
7:27100001-27200000	7	27100001	27200000	100	47.717	93.7154	0	NA	TRUE
7:27200001-27300000	7	27200001	27300000	100	51.515	96.2788	0	NA	TRUE
7:27500001-27600000	7	27500001	27600000	100	41.283	87.7626	0.124	-0.0226563	TRUE
7:32600001-32700000	7	32600001	32700000	100	38.824	74.6464	0	NA	TRUE
7:32700001-32800000	7	32700001	32800000	100	39.137	43.0583	0	NA	TRUE
7:32800001-32900000	7	32800001	32900000	100	41.988	59.2736	0	NA	TRUE
7:33000001-33100000	7	33000001	33100000	100	41.47	68.0166	0	NA	TRUE
7:33100001-33200000	7	33100001	33200000	100	41.057	88.281	0.104	-0.0630611	TRUE
7:34900001-35000000	7	34900001	35000000	100	40.83	66.3368	0	NA	TRUE
7:35000001-35100000	7	35000001	35100000	100	39.652	72.3326	0	NA	TRUE
7:35100001-35200000	7	35100001	35200000	100	36.56	33.3431	0	NA	TRUE
7:35200001-35300000	7	35200001	35300000	100	37.704	56.6002	0	NA	TRUE
7:36600001-36700000	7	36600001	36700000	100	42.447	96.2035	0.097	0.0242321	TRUE
7:39400001-39500000	7	39400001	39500000	100	41.084	90.8326	0.028	0.0122743	TRUE
7:43800001-43900000	7	43800001	43900000	100	44	72.2523	0.175	0.0547832	TRUE
7:44000001-44100000	7	44000001	44100000	100	52.824	38.9659	0	NA	TRUE
7:45200001-45300000	7	45200001	45300000	100	47.295	94.5829	0.243	-0.00526191	TRUE
7:45800001-45900000	7	45800001	45900000	100	46.911	26.3926	0	NA	TRUE
7:48500001-48600000	7	48500001	48600000	100	38.223	91.7452	0.102	-0.00940206	TRUE
7:48900001-49000000	7	48900001	49000000	100	38.247	79.0059	0	NA	TRUE
7:55700001-55800000	7	55700001	55800000	100	42.096	58.1509	0	NA	TRUE
7:55800001-55900000	7	55800001	55900000	100	45.489	53.8743	0	NA	TRUE
7:56100001-56200000	7	56100001	56200000	100	47.125	70.6356	0	NA	TRUE
7:56400001-56500000	7	56400001	56500000	100	46.421	31.1195	5.169	NA	TRUE
7:56600001-56700000	7	56600001	56700000	100	39.377	75.333	6.625	NA	TRUE
7:56700001-56800000	7	56700001	56800000	100	39.696	72.246	10.441	NA	TRUE
7:56800001-56900000	7	56800001	56900000	100	49.063	37.1963	0	NA	TRUE
7:56900001-57000000	7	56900001	57000000	100	46.315	37.7194	0	NA	TRUE
7:57000001-57100000	7	57000001	57100000	100	53.05	35.6928	0	NA	TRUE
7:57100001-57200000	7	57100001	57200000	100	40.041	31.9869	0	NA	TRUE
7:57200001-57300000	7	57200001	57300000	100	44.52	73.8507	5.505	NA	TRUE
7:57300001-57400000	7	57300001	57400000	100	45.047	74.9699	0	NA	TRUE
7:57400001-57500000	7	57400001	57500000	100	47.973	80.5296	0	NA	TRUE
7:57500001-57600000	7	57500001	57600000	100	37.639	69.7098	12.187	NA	TRUE
7:57600001-57700000	7	57600001	57700000	100	39.623	46.92	0	NA	TRUE
7:57700001-57800000	7	57700001	57800000	100	38.892	40.8493	0	NA	TRUE
7:57800001-57900000	7	57800001	57900000	100	43.673	38.9073	25.502	NA	TRUE
7:57900001-58000000	7	57900001	58000000	100	37.609	47.6409	60.816	NA	TRUE
7:58000001-58100000	7	58000001	58100000	54.331	36.8537	49.754	55.539	NA	TRUE
7:58100001-58200000	7	58100001	58200000	0	NA	0	0	NA	FALSE
7:58200001-58300000	7	58200001	58300000	0	NA	0	0	NA	FALSE
7:58300001-58400000	7	58300001	58400000	0	NA	0	0	NA	FALSE
7:58400001-58500000	7	58400001	58500000	0	NA	0	0	NA	FALSE
7:58500001-58600000	7	58500001	58600000	0	NA	0	0	NA	FALSE
7:58600001-58700000	7	58600001	58700000	0	NA	0	0	NA	FALSE
7:58700001-58800000	7	58700001	58800000	0	NA	0	0	NA	FALSE
7:58800001-58900000	7	58800001	58900000	0	NA	0	0	NA	FALSE
7:58900001-59000000	7	58900001	59000000	0	NA	0	0	NA	FALSE
7:59000001-59100000	7	59000001	59100000	0	NA	0	0	NA	FALSE
7:59100001-59200000	7	59100001	59200000	0	NA	0	0	NA	FALSE
7:59200001-59300000	7	59200001	59300000	0	NA	0	0	NA	FALSE
7:59300001-59400000	7	59300001	59400000	0	NA	0	0	NA	FALSE
7:59400001-59500000	7	59400001	59500000	0	NA	0	0	NA	FALSE
7:59500001-59600000	7	59500001	59600000	0	NA	0	0	NA	FALSE
7:59600001-59700000	7	59600001	59700000	0	NA	0	0	NA	FALSE
7:59700001-59800000	7	59700001	59800000	0	NA	0	0	NA	FALSE
7:59800001-59900000	7	59800001	59900000	0	NA	0	0	NA	FALSE
7:59900001-60000000	7	59900001	60000000	0	NA	0	0	NA	FALSE
7:60000001-60100000	7	60000001	60100000	0	NA	0	0	NA	FALSE
7:60100001-60200000	7	60100001	60200000	0	NA	0	0	NA	FALSE
7:60200001-60300000	7	60200001	60300000	0	NA	0	0	NA	FALSE
7:60300001-60400000	7	60300001	60400000	0	NA	0	0	NA	FALSE
7:60400001-60500000	7	60400001	60500000	0	NA	0	0	NA	FALSE
7:60500001-60600000	7	60500001	60600000	0	NA	0	0	NA	FALSE
7:60600001-60700000	7	60600001	60700000	0	NA	0	0	NA	FALSE
7:60700001-60800000	7	60700001	60800000	0	NA	0	0	NA	FALSE
7:60800001-60900000	7	60800001	60900000	0	NA	0	0	NA	FALSE
7:60900001-61000000	7	60900001	61000000	0	NA	0	0	NA	FALSE
7:61000001-61100000	7	61000001	61100000	45.669	35.9828	34.7229	45.715	NA	TRUE
7:61100001-61200000	7	61100001	61200000	100	37.759	2.32498	100	NA	TRUE
7:61200001-61300000	7	61200001	61300000	100	37.109	12.6949	100	NA	TRUE
7:61300001-61400000	7	61300001	61400000	50	36.662	21.6343	100	NA	TRUE
7:61400001-61500000	7	61400001	61500000	60.465	36.4045	26.9561	100	NA	TRUE
7:61500001-61600000	7	61500001	61600000	89.535	36.2763	50.2962	100	NA	TRUE
7:61600001-61700000	7	61600001	61700000	77.02	36.7723	20.4242	100	NA	TRUE
7:61700001-61800000	7	61700001	61800000	72.98	35.4371	54.073	100	NA	TRUE
7:61800001-61900000	7	61800001	61900000	100	36.858	51.5636	100	NA	TRUE
7:61900001-62000000	7	61900001	62000000	50	36.616	61.0635	100	NA	TRUE
7:62000001-62100000	7	62000001	62100000	100	37.13	61.7931	100	0.00836418	TRUE
7:62100001-62200000	7	62100001	62200000	100	36.956	70.9979	100	NA	TRUE
7:62200001-62300000	7	62200001	62300000	100	37.116	79.0315	100	NA	TRUE
7:62300001-62400000	7	62300001	62400000	100	37.637	70.1999	100	-0.0840482	TRUE
7:62400001-62500000	7	62400001	62500000	100	39.632	71.0409	54.68	NA	TRUE
7:62500001-62600000	7	62500001	62600000	100	44.005	73.5745	0	NA	TRUE
7:62600001-62700000	7	62600001	62700000	100	40.398	61.5627	0	NA	TRUE
7:62700001-62800000	7	62700001	62800000	100	39.809	35.3182	0	NA	TRUE
7:62800001-62900000	7	62800001	62900000	100	40.546	50.0574	0	NA	TRUE
7:62900001-63000000	7	62900001	63000000	100	39.901	31.1674	0	NA	TRUE
7:63000001-63100000	7	63000001	63100000	100	53.293	35.4413	0	NA	TRUE
7:63100001-63200000	7	63100001	63200000	100	46.188	37.7949	0	NA	TRUE
7:63200001-63300000	7	63200001	63300000	100	49.158	37.7288	0	NA	TRUE
7:63300001-63400000	7	63300001	63400000	100	41.755	72.7707	0	NA	TRUE
7:63400001-63500000	7	63400001	63500000	100	39.709	70.9674	7.302	-0.0838158	TRUE
7:63500001-63600000	7	63500001	63600000	100	42.431	77.1787	0	NA	TRUE
7:63600001-63700000	7	63600001	63700000	100	41.078	66.585	7.944	NA	TRUE
7:63700001-63800000	7	63700001	63800000	100	41.019	75.5624	24.142	NA	TRUE
7:63800001-63900000	7	63800001	63900000	100	39.194	80.8431	24.613	NA	TRUE
7:63900001-64000000	7	63900001	64000000	100	36.921	79.0703	0	NA	TRUE
7:64000001-64100000	7	64000001	64100000	100	43.658	81.6166	30.718	-0.0567111	TRUE
7:64100001-64200000	7	64100001	64200000	100	41.356	75.839	16.038	-0.0703769	TRUE
7:64200001-64300000	7	64200001	64300000	100	40.881	74.9423	0	NA	TRUE
7:64300001-64400000	7	64300001	64400000	100	43.181	83.4285	0	NA	TRUE
7:64400001-64500000	7	64400001	64500000	100	42.878	69.7407	0	NA	TRUE
7:64500001-64600000	7	64500001	64600000	100	40.675	37.8275	0	NA	TRUE
7:64600001-64700000	7	64600001	64700000	100	40.504	41.0802	0	NA	TRUE
7:64900001-65000000	7	64900001	65000000	100	39.732	47.9102	4.875	NA	TRUE
7:65000001-65100000	7	65000001	65100000	100	37.853	32.4213	0	NA	TRUE
7:65100001-65200000	7	65100001	65200000	100	41.145	31.3165	0	NA	TRUE
7:65900001-66000000	7	65900001	66000000	100	45.617	60.8619	0	NA	TRUE
7:66000001-66100000	7	66000001	66100000	100	47.692	67.9584	0	NA	TRUE
7:66100001-66200000	7	66100001	66200000	100	47.129	74.0645	0	NA	TRUE
7:66400001-66500000	7	66400001	66500000	100	45.366	61.5918	0	NA	TRUE
7:66500001-66600000	7	66500001	66600000	100	41.412	52.4825	0	NA	TRUE
7:66600001-66700000	7	66600001	66700000	100	40.454	52.7469	0	NA	TRUE
7:66700001-66800000	7	66700001	66800000	100	44.513	42.3199	0	NA	TRUE
7:67700001-67800000	7	67700001	67800000	100	42.271	85.5188	0.049	-0.0678664	TRUE
7:68200001-68300000	7	68200001	68300000	100	44.774	78.8933	0.205	-0.0443197	TRUE
7:68500001-68600000	7	68500001	68600000	100	43.139	86.6767	0.418	-0.0595713	TRUE
7:72000001-72100000	7	72000001	72100000	100	43.216	51.9103	0	NA	TRUE
7:72100001-72200000	7	72100001	72200000	100	40.773	52.2793	0	NA	TRUE
7:72200001-72300000	7	72200001	72300000	100	42.693	56.7426	0	NA	TRUE
7:72300001-72400000	7	72300001	72400000	100	45.353	40.6104	0	NA	TRUE
7:72400001-72500000	7	72400001	72500000	100	49.614	27.1358	0	NA	TRUE
7:72500001-72600000	7	72500001	72600000	100	47.726	16.9483	0	NA	TRUE
7:72600001-72700000	7	72600001	72700000	100	48.453	27.2247	0	NA	TRUE
7:74000001-74100000	7	74000001	74100000	100	48.485	68.9506	0.053	-0.0154278	TRUE
7:74100001-74200000	7	74100001	74200000	100	44.49	50.8254	0	NA	TRUE
7:74200001-74300000	7	74200001	74300000	100	47.479	29.8946	0	NA	TRUE
7:74300001-74400000	7	74300001	74400000	100	48.381	20.4197	0	NA	TRUE
7:74400001-74500000	7	74400001	74500000	100	51.046	39.6865	0	NA	TRUE
7:74500001-74600000	7	74500001	74600000	100	48.63	29.5119	0	NA	TRUE
7:74600001-74700000	7	74600001	74700000	100	47.631	21.2314	0	NA	TRUE
7:74700001-74800000	7	74700001	74800000	50	48.476	30.0431	0	NA	TRUE
7:74800001-74900000	7	74800001	74900000	100	51.353	26.0671	0	NA	TRUE
7:74900001-75000000	7	74900001	75000000	100	46.686	11.8209	0	NA	TRUE
7:75000001-75100000	7	75000001	75100000	100	49.265	37.615	0	NA	TRUE
7:75100001-75200000	7	75100001	75200000	100	46.519	47.5521	0	NA	TRUE
7:75700001-75800000	7	75700001	75800000	100	43.866	60.0227	0	NA	TRUE
7:76000001-76100000	7	76000001	76100000	100	50.284	60.8953	0	NA	TRUE
7:76100001-76200000	7	76100001	76200000	100	49.867	38.5407	0	NA	TRUE
7:76200001-76300000	7	76200001	76300000	100	41.65	43.703	0	NA	TRUE
7:76300001-76400000	7	76300001	76400000	100	36.193	46.9609	0	NA	TRUE
7:76400001-76500000	7	76400001	76500000	100	36.267	52.6882	0	NA	TRUE
7:76500001-76600000	7	76500001	76600000	100	39.832	48.3321	0	NA	TRUE
7:76600001-76700000	7	76600001	76700000	100	49.949	27.4963	0	NA	TRUE
7:76700001-76800000	7	76700001	76800000	100	37.701	43.3366	0	NA	TRUE
7:78400001-78500000	7	78400001	78500000	100	36.079	87.9726	0.107	0.0144528	TRUE
7:80900001-81000000	7	80900001	81000000	100	35.5	93.3784	0.31	-0.0534739	TRUE
7:91100001-91200000	7	91100001	91200000	100	38.682	78.0619	0	NA	TRUE
7:92400001-92500000	7	92400001	92500000	100	38.019	94.74	0.036	-0.00335516	TRUE
7:92900001-93000000	7	92900001	93000000	100	35.204	88.2687	0	NA	TRUE
7:94800001-94900000	7	94800001	94900000	100	35.447	84.7577	0.084	0.0294531	TRUE
7:97500001-97600000	7	97500001	97600000	100	45.328	24.9781	0	NA	TRUE
7:97600001-97700000	7	97600001	97700000	100	47.019	65.1946	0	NA	TRUE
7:97800001-97900000	7	97800001	97900000	100	51.24	84.5346	0	NA	TRUE
7:99000001-99100000	7	99000001	99100000	100	50.998	78.3812	0.348	0.041569	TRUE
7:99800001-99900000	7	99800001	99900000	100	50.801	47.4169	0	NA	TRUE
7:99900001-100000000	7	99900001	100000000	100	48.926	55.4857	0	NA	TRUE
7:100500001-100600000	7	100500001	100600000	56.043	47.4368	70.3213	0.681	NA	TRUE
7:100600001-100700000	7	100600001	100700000	93.957	51.1479	72.2159	0	NA	TRUE
7:101300001-101400000	7	101300001	101400000	100	51.059	67.0347	0	NA	TRUE
7:101900001-102000000	7	101900001	102000000	100	52.793	64.6592	0.112	0.0347923	TRUE
7:102100001-102200000	7	102100001	102200000	100	55.247	37.1648	0	NA	TRUE
7:102200001-102300000	7	102200001	102300000	100	53.869	26.7802	0	NA	TRUE
7:102300001-102400000	7	102300001	102400000	100	42.764	37.7242	0	NA	TRUE
7:102800001-102900000	7	102800001	102900000	100	37.237	36.1622	0	NA	TRUE
7:104200001-104300000	7	104200001	104300000	100	39.248	80.4322	0	NA	TRUE
7:104600001-104700000	7	104600001	104700000	100	40.309	88.5174	0.3	-0.019491	TRUE
7:104900001-105000000	7	104900001	105000000	100	41.073	81.8031	0.235	-0.0147956	TRUE
7:109400001-109500000	7	109400001	109500000	100	35.824	85.8216	0	NA	TRUE
7:111700001-111800000	7	111700001	111800000	100	38.867	94.7469	0.04	-0.0181001	TRUE
7:116000001-116100000	7	116000001	116100000	100	38.311	79.457	0	NA	TRUE
7:128100001-128200000	7	128100001	128200000	100	45.73	47.8326	0.092	NA	TRUE
7:128200001-128300000	7	128200001	128300000	100	43.712	34.7896	0	NA	TRUE
7:130200001-130300000	7	130200001	130300000	45.477	40.5875	63.164	0	NA	TRUE
7:131800001-131900000	7	131800001	131900000	100	49.493	97.7727	0.037	0.00687545	TRUE
7:134000001-134100000	7	134000001	134100000	100	43.428	92.3567	0.125	0.00699445	TRUE
7:135800001-135900000	7	135800001	135900000	100	38.356	93.0349	0.107	0.00720778	TRUE
7:137500001-137600000	7	137500001	137600000	100	42.119	92.9171	0.043	-0.00225866	TRUE
7:141500001-141600000	7	141500001	141600000	100	38.846	87.3432	4.068	-0.0200796	TRUE
7:142300001-142400000	7	142300001	142400000	73.803	38.5716	74.4084	2.666	NA	TRUE
7:142400001-142500000	7	142400001	142500000	100	43.691	81.2669	0	NA	TRUE
7:143100001-143200000	7	143100001	143200000	100	41.977	91.0417	0.113	-0.0266227	TRUE
7:143200001-143300000	7	143200001	143300000	100	39.659	51.5888	0	NA	TRUE
7:143300001-143400000	7	143300001	143400000	50	41.814	38.2954	0	NA	TRUE
7:143400001-143500000	7	143400001	143500000	100	40.092	42.6182	0	NA	TRUE
7:143500001-143600000	7	143500001	143600000	100	39.666	59.6918	0	NA	TRUE
7:143900001-144000000	7	143900001	144000000	100	41.705	43.7537	0	NA	TRUE
7:144000001-144100000	7	144000001	144100000	100	43.908	55.4677	0	NA	TRUE
7:145600001-145700000	7	145600001	145700000	100	35.433	89.5192	0.158	-0.0299265	TRUE
7:149100001-149200000	7	149100001	149200000	100	46.111	90.7747	0	NA	TRUE
7:149500001-149600000	7	149500001	149600000	100	52.092	89.8466	0	NA	TRUE
7:149600001-149700000	7	149600001	149700000	100	43.606	50.3943	0	NA	TRUE
7:149700001-149800000	7	149700001	149800000	100	45.761	49.4966	0	NA	TRUE
7:149800001-149900000	7	149800001	149900000	100	40.995	48.0121	0	NA	TRUE
7:149900001-150000000	7	149900001	150000000	100	41.333	51.4039	0	NA	TRUE
7:152100001-152200000	7	152100001	152200000	100	45.529	67.6481	0	NA	TRUE
7:152400001-152500000	7	152400001	152500000	100	43.821	63.2877	0	NA	TRUE
7:152500001-152600000	7	152500001	152600000	100	47.149	69.7586	0	NA	TRUE
7:153400001-153500000	7	153400001	153500000	100	38.977	52.8976	0	NA	TRUE
7:153600001-153700000	7	153600001	153700000	100	43.863	72.8472	0	NA	TRUE
7:153700001-153800000	7	153700001	153800000	100	45.478	49.7951	0	NA	TRUE
7:153800001-153900000	7	153800001	153900000	100	44.175	66.919	0	NA	TRUE
7:154300001-154400000	7	154300001	154400000	29.366	44.1531	91.3919	0	NA	TRUE
7:157800001-157900000	7	157800001	157900000	100	50.456	87.6774	0.157	-0.0243986	TRUE
7:158000001-158100000	7	158000001	158100000	100	47.249	90.7357	0	NA	TRUE
7:158300001-158400000	7	158300001	158400000	100	51.48	89.5314	0.917	-0.0121784	TRUE
7:159100001-159138663	7	159100001	159138663	28.663	39.8214	78.3643	1.27771	-0.0921407	TRUE
8:1-100000	8	1	100000	90	44.58	12.6054	0	NA	TRUE
8:100001-200000	8	100001	200000	100	39.691	33.3159	2.443	NA	TRUE
8:200001-300000	8	200001	300000	100	46.817	76.6806	0	NA	TRUE
8:300001-400000	8	300001	400000	100	43.815	58.7274	0	NA	TRUE
8:500001-600000	8	500001	600000	100	47.326	87.6818	0	NA	TRUE
8:2200001-2300000	8	2200001	2300000	100	42.183	76.161	0	NA	TRUE
8:6700001-6800000	8	6700001	6800000	100	45.966	88.7726	0.031	-0.00566519	TRUE
8:6800001-6900000	8	6800001	6900000	100	45.969	66.9637	0	NA	TRUE
8:6900001-7000000	8	6900001	7000000	100	44.533	44.288	0	NA	TRUE
8:7000001-7100000	8	7000001	7100000	100	45.554	16.6699	0	NA	TRUE
8:7100001-7200000	8	7100001	7200000	100	47.845	14.0726	0	NA	TRUE
8:7200001-7300000	8	7200001	7300000	100	41.65	37.3737	0	NA	TRUE
8:7300001-7400000	8	7300001	7400000	100	41.837	44.3049	0	NA	TRUE
8:7400001-7500000	8	7400001	7500000	74.649	51.2599	10.8638	0	NA	TRUE
8:7500001-7600000	8	7500001	7600000	75.351	51.1818	9.26984	0	NA	TRUE
8:7600001-7700000	8	7600001	7700000	100	45.365	34.2135	0	NA	TRUE
8:7700001-7800000	8	7700001	7800000	100	42.56	43.2705	0	NA	TRUE
8:7800001-7900000	8	7800001	7900000	100	44.63	17.6611	0	NA	TRUE
8:7900001-8000000	8	7900001	8000000	100	45.506	15.6826	0	NA	TRUE
8:8000001-8100000	8	8000001	8100000	100	46.951	19.4845	0	NA	TRUE
8:11800001-11900000	8	11800001	11900000	100	45.401	65.2471	0	NA	TRUE
8:11900001-12000000	8	11900001	12000000	100	39.54	27.3121	0	NA	TRUE
8:12000001-12100000	8	12000001	12100000	91.854	45.8576	19.232	0	NA	TRUE
8:12100001-12200000	8	12100001	12200000	58.146	38.4618	29.8301	0	NA	TRUE
8:12200001-12300000	8	12200001	12300000	100	44.111	22.9279	0	NA	TRUE
8:12300001-12400000	8	12300001	12400000	100	45.094	16.5303	0	NA	TRUE
8:12400001-12500000	8	12400001	12500000	100	44.349	20.487	0	NA	TRUE
8:12500001-12600000	8	12500001	12600000	100	45.141	47.4139	0	NA	TRUE
8:15300001-15400000	8	15300001	15400000	100	38.594	88.8713	0	NA	TRUE
8:16000001-16100000	8	16000001	16100000	100	35.933	89.7706	0.05	-0.0476105	TRUE
8:17500001-17600000	8	17500001	17600000	100	40.809	91.2745	0.178	-0.0218624	TRUE
8:19700001-19800000	8	19700001	19800000	100	40.798	79.0485	0.476	-0.00655018	TRUE
8:19900001-20000000	8	19900001	20000000	100	42.525	89.0265	0.102	-0.0422589	TRUE
8:21400001-21500000	8	21400001	21500000	100	45.675	96.0951	0.335	0.015307	TRUE
8:21600001-21700000	8	21600001	21700000	100	50.8	87.7205	0	NA	TRUE
8:29300001-29400000	8	29300001	29400000	100	43.192	83.555	0.037	0.0435973	TRUE
8:32600001-32700000	8	32600001	32700000	100	38.615	90.0549	0	NA	TRUE
8:32800001-32900000	8	32800001	32900000	100	37.768	90.6852	4.313	-0.0297581	TRUE
8:43000001-43100000	8	43000001	43100000	100	41.565	76.418	4.836	0.0457109	TRUE
8:43300001-43400000	8	43300001	43400000	100	40.354	78.5731	0.514	0.0109877	TRUE
8:43400001-43500000	8	43400001	43500000	100	41.774	92.5983	100	NA	TRUE
8:43500001-43600000	8	43500001	43600000	100	37.926	83.5185	100	-0.0833588	TRUE
8:43600001-43700000	8	43600001	43700000	100	37.226	93.4327	100	-0.0647968	TRUE
8:43700001-43800000	8	43700001	43800000	100	37.422	69.7842	100	-0.0217665	TRUE
8:43800001-43900000	8	43800001	43900000	38.887	37.6553	23.0094	43.604	NA	TRUE
8:43900001-44000000	8	43900001	44000000	0	NA	0	0	NA	FALSE
8:44000001-44100000	8	44000001	44100000	0	NA	0	0	NA	FALSE
8:44100001-44200000	8	44100001	44200000	0	NA	0	0	NA	FALSE
8:44200001-44300000	8	44200001	44300000	0	NA	0	0	NA	FALSE
8:44300001-44400000	8	44300001	44400000	0	NA	0	0	NA	FALSE
8:44400001-44500000	8	44400001	44500000	0	NA	0	0	NA	FALSE
8:44500001-44600000	8	44500001	44600000	0	NA	0	0	NA	FALSE
8:44600001-44700000	8	44600001	44700000	0	NA	0	0	NA	FALSE
8:44700001-44800000	8	44700001	44800000	0	NA	0	0	NA	FALSE
8:44800001-44900000	8	44800001	44900000	0	NA	0	0	NA	FALSE
8:44900001-45000000	8	44900001	45000000	0	NA	0	0	NA	FALSE
8:45000001-45100000	8	45000001	45100000	0	NA	0	0	NA	FALSE
8:45100001-45200000	8	45100001	45200000	0	NA	0	0	NA	FALSE
8:45200001-45300000	8	45200001	45300000	0	NA	0	0	NA	FALSE
8:45300001-45400000	8	45300001	45400000	0	NA	0	0	NA	FALSE
8:45400001-45500000	8	45400001	45500000	0	NA	0	0	NA	FALSE
8:45500001-45600000	8	45500001	45600000	0	NA	0	0	NA	FALSE
8:45600001-45700000	8	45600001	45700000	0	NA	0	0	NA	FALSE
8:45700001-45800000	8	45700001	45800000	0	NA	0	0	NA	FALSE
8:45800001-45900000	8	45800001	45900000	0	NA	0	0	NA	FALSE
8:45900001-46000000	8	45900001	46000000	0	NA	0	0	NA	FALSE
8:46000001-46100000	8	46000001	46100000	0	NA	0	0	NA	FALSE
8:46100001-46200000	8	46100001	46200000	0	NA	0	0	NA	FALSE
8:46200001-46300000	8	46200001	46300000	0	NA	0	0	NA	FALSE
8:46300001-46400000	8	46300001	46400000	0	NA	0	0	NA	FALSE
8:46400001-46500000	8	46400001	46500000	0	NA	0	0	NA	FALSE
8:46500001-46600000	8	46500001	46600000	0	NA	0	0	NA	FALSE
8:46600001-46700000	8	46600001	46700000	0	NA	0	0	NA	FALSE
8:46700001-46800000	8	46700001	46800000	0	NA	0	0	NA	FALSE
8:46800001-46900000	8	46800001	46900000	61.113	37.4765	30.8294	61.785	NA	TRUE
8:46900001-47000000	8	46900001	47000000	100	40.978	89.5755	100	NA	TRUE
8:47000001-47100000	8	47000001	47100000	100	52.716	98.1208	100	NA	TRUE
8:47100001-47200000	8	47100001	47200000	100	55.328	93.4452	100	-0.0623357	TRUE
8:47200001-47300000	8	47200001	47300000	100	43.871	92.0835	100	NA	TRUE
8:47300001-47400000	8	47300001	47400000	100	47.588	94.6517	100	NA	TRUE
8:47400001-47500000	8	47400001	47500000	100	37.058	85.5795	57.541	NA	TRUE
8:47500001-47600000	8	47500001	47600000	100	40.793	73.2186	16.305	-0.0548271	TRUE
8:47600001-47700000	8	47600001	47700000	100	37.996	61.8325	3.946	0.0465838	TRUE
8:47700001-47800000	8	47700001	47800000	100	41.501	77.6834	51.75	-0.0087044	TRUE
8:47800001-47900000	8	47800001	47900000	100	44.506	81.8995	4.99	0.0071731	TRUE
8:47900001-48000000	8	47900001	48000000	100	39.612	75.0819	0.831	-0.0247662	TRUE
8:48100001-48200000	8	48100001	48200000	94.9	42.3066	87.3373	0	NA	TRUE
8:48200001-48300000	8	48200001	48300000	100	39.737	74.4743	0	NA	TRUE
8:48900001-49000000	8	48900001	49000000	100	43.448	76.4935	0.702	-0.0431069	TRUE
8:49300001-49400000	8	49300001	49400000	100	44.938	85.6342	0.077	-0.00922552	TRUE
8:51000001-51100000	8	51000001	51100000	100	36.786	82.2679	0.083	0.0119539	TRUE
8:55800001-55900000	8	55800001	55900000	100	38.411	90.1526	0.042	0.0131423	TRUE
8:56500001-56600000	8	56500001	56600000	100	40.748	76.8347	0	NA	TRUE
8:56700001-56800000	8	56700001	56800000	100	43.019	82.0447	0.463	0.00343735	TRUE
8:56800001-56900000	8	56800001	56900000	100	42.727	88.7236	0.383	-0.0214471	TRUE
8:62100001-62200000	8	62100001	62200000	100	39.1	76.2939	0	NA	TRUE
8:63300001-63400000	8	63300001	63400000	100	36.92	94.627	0.216	-0.0425247	TRUE
8:69200001-69300000	8	69200001	69300000	100	37.97	89.291	0.521	-0.0414668	TRUE
8:70600001-70700000	8	70600001	70700000	100	39.394	90.2404	0.372	0.015478	TRUE
8:71600001-71700000	8	71600001	71700000	100	38.113	68.0043	0	NA	TRUE
8:76400001-76500000	8	76400001	76500000	100	34.501	91.831	0.039	-0.045674	TRUE
8:77100001-77200000	8	77100001	77200000	100	33.902	93.8814	0.235	-0.0041696	TRUE
8:77200001-77300000	8	77200001	77300000	100	34.458	83.1814	0.108	0.0377309	TRUE
8:81000001-81100000	8	81000001	81100000	100	41.164	88.8534	0.071	-0.0119841	TRUE
8:86500001-86600000	8	86500001	86600000	76.451	41.4488	66.2862	0	NA	TRUE
8:86600001-86700000	8	86600001	86700000	0	NA	0	0	NA	FALSE
8:86700001-86800000	8	86700001	86800000	73.549	46.6668	8.87678	0	NA	TRUE
8:86800001-86900000	8	86800001	86900000	100	42.088	55.8313	0	NA	TRUE
8:92500001-92600000	8	92500001	92600000	100	38.016	71.437	0	NA	TRUE
8:97100001-97200000	8	97100001	97200000	100	43.021	90.051	0.086	-0.018134	TRUE
8:98500001-98600000	8	98500001	98600000	100	41.89	78.7549	0.205	0.0555011	TRUE
8:99700001-99800000	8	99700001	99800000	100	38.177	73.8896	0	NA	TRUE
8:100500001-100600000	8	100500001	100600000	100	34.904	84.9573	0.277	0.052529	TRUE
8:102500001-102600000	8	102500001	102600000	100	40.567	92.0867	0.143	-0.00384693	TRUE
8:103400001-103500000	8	103400001	103500000	100	43.259	78.7748	0.047	-0.0021507	TRUE
8:107300001-107400000	8	107300001	107400000	100	36.427	91.5085	0.041	-0.00450618	TRUE
8:109300001-109400000	8	109300001	109400000	100	37.444	88.4052	0.071	-0.0165868	TRUE
8:117600001-117700000	8	117600001	117700000	100	41.094	90.8566	0.044	0.0139827	TRUE
8:128100001-128200000	8	128100001	128200000	100	38.644	88.8614	0.09	0.0675333	TRUE
8:128300001-128400000	8	128300001	128400000	100	40.398	86.3438	0	NA	TRUE
8:128400001-128500000	8	128400001	128500000	100	41.427	89.3945	0	NA	TRUE
8:129400001-129500000	8	129400001	129500000	100	39.206	90.3141	0	NA	TRUE
8:129700001-129800000	8	129700001	129800000	100	37.423	73.5541	0	NA	TRUE
8:133800001-133900000	8	133800001	133900000	100	37.274	97.7972	0.1	0.00304236	TRUE
8:135400001-135500000	8	135400001	135500000	100	45.32	93.0343	0.647	0.0381637	TRUE
8:136000001-136100000	8	136000001	136100000	100	43.725	94.9178	0.037	0.0338947	TRUE
8:136500001-136600000	8	136500001	136600000	100	37.069	95.137	0.035	0.0202375	TRUE
8:140600001-140700000	8	140600001	140700000	100	51.04	96.733	0.112	-0.00823004	TRUE
8:144800001-144900000	8	144800001	144900000	100	55.985	91.6591	0	NA	TRUE
8:145300001-145400000	8	145300001	145400000	32.588	63.8824	48.7388	0	NA	TRUE
8:145400001-145500000	8	145400001	145500000	67.412	58.9999	44.8067	0	NA	TRUE
8:146200001-146300000	8	146200001	146300000	100	42.899	69.3072	0	NA	TRUE
8:146300001-146364022	8	146300001	146364022	4.022	43.2869	33.5016	0	NA	TRUE
9:1-100000	9	1	100000	90	45.2744	22.3308	1.139	NA	TRUE
9:100001-200000	9	100001	200000	100	38.956	21.6894	0	NA	TRUE
9:1200001-1300000	9	1200001	1300000	100	40.242	89.6957	0.163	0.0266677	TRUE
9:1500001-1600000	9	1500001	1600000	100	38.829	81.3217	0.104	0.0642805	TRUE
9:4600001-4700000	9	4600001	4700000	100	39.988	83.3466	0.094	0.0347581	TRUE
9:4700001-4800000	9	4700001	4800000	100	41.809	86.085	0.266	-0.055425	TRUE
9:6300001-6400000	9	6300001	6400000	100	40.488	69.3816	0	NA	TRUE
9:7600001-7700000	9	7600001	7700000	100	39.026	88.1082	0.067	0.0142119	TRUE
9:17000001-17100000	9	17000001	17100000	100	38.981	89.3014	0.124	-0.0309807	TRUE
9:19200001-19300000	9	19200001	19300000	100	41.513	78.4421	0.041	-0.0384315	TRUE
9:19400001-19500000	9	19400001	19500000	100	44.221	84.7983	0.163	-0.00520851	TRUE
9:20700001-20800000	9	20700001	20800000	100	37.466	85.3459	0	NA	TRUE
9:20800001-20900000	9	20800001	20900000	100	35.052	94.3002	0.176	0.0625903	TRUE
9:26000001-26100000	9	26000001	26100000	100	35.43	90.404	0.113	0.0315248	TRUE
9:28200001-28300000	9	28200001	28300000	100	35.743	91.2294	0.064	-0.00925176	TRUE
9:32100001-32200000	9	32100001	32200000	100	37.769	75.0179	0	NA	TRUE
9:32500001-32600000	9	32500001	32600000	100	40.06	85.2801	0.229	0.00760638	TRUE
9:33200001-33300000	9	33200001	33300000	100	45.626	89.4032	0.047	0.0441572	TRUE
9:33300001-33400000	9	33300001	33400000	100	45.315	74.0881	0	NA	TRUE
9:33500001-33600000	9	33500001	33600000	100	40.876	44.7237	0	NA	TRUE
9:33600001-33700000	9	33600001	33700000	100	40.649	67.9962	2.694	NA	TRUE
9:33700001-33800000	9	33700001	33800000	100	41.771	66.194	0	NA	TRUE
9:38500001-38600000	9	38500001	38600000	100	41.536	50.3835	0	NA	TRUE
9:38800001-38900000	9	38800001	38900000	100	40.601	23.5763	0	NA	TRUE
9:38900001-39000000	9	38900001	39000000	100	41.855	25.6981	0	NA	TRUE
9:39000001-39100000	9	39000001	39100000	100	38.357	23.4846	0	NA	TRUE
9:39100001-39200000	9	39100001	39200000	100	38.43	32.361	0	NA	TRUE
9:39200001-39300000	9	39200001	39300000	100	38.598	23.7888	0	NA	TRUE
9:39300001-39400000	9	39300001	39400000	100	40.671	14.3553	0	NA	TRUE
9:39400001-39500000	9	39400001	39500000	100	38.887	25.493	0	NA	TRUE
9:39500001-39600000	9	39500001	39600000	100	40.769	17.2903	0	NA	TRUE
9:39600001-39700000	9	39600001	39700000	63.686	40.5599	14.9453	0	NA	TRUE
9:39700001-39800000	9	39700001	39800000	86.314	37.9915	26.6566	0	NA	TRUE
9:39800001-39900000	9	39800001	39900000	100	40.637	14.6796	0	NA	TRUE
9:39900001-40000000	9	39900001	40000000	74.796	39.4259	17.4908	0	NA	TRUE
9:40000001-40100000	9	40000001	40100000	75.204	38.8397	19.2703	0	NA	TRUE
9:40100001-40200000	9	40100001	40200000	100	41.714	25.0519	0	NA	TRUE
9:40200001-40300000	9	40200001	40300000	50	39.82	21.1646	0	NA	TRUE
9:40300001-40400000	9	40300001	40400000	100	38.329	20.5864	0	NA	TRUE
9:40400001-40500000	9	40400001	40500000	50	39.196	26.1658	0	NA	TRUE
9:40500001-40600000	9	40500001	40600000	100	38.001	30.0088	0	NA	TRUE
9:40600001-40700000	9	40600001	40700000	100	38.969	18.1128	0	NA	TRUE
9:40700001-40800000	9	40700001	40800000	100	40.998	20.992	0	NA	TRUE
9:40800001-40900000	9	40800001	40900000	100	39.819	20.8393	0	NA	TRUE
9:40900001-41000000	9	40900001	41000000	50	39.708	14.9322	0	NA	TRUE
9:41000001-41100000	9	41000001	41100000	100	41.055	16.2806	0	NA	TRUE
9:41100001-41200000	9	41100001	41200000	50	39.962	14.152	0	NA	TRUE
9:41200001-41300000	9	41200001	41300000	100	40.199	16.4937	0	NA	TRUE
9:41300001-41400000	9	41300001	41400000	65.793	41.9498	13.9821	0	NA	TRUE
9:41400001-41500000	9	41400001	41500000	84.207	39.0098	16.3493	0	NA	TRUE
9:41500001-41600000	9	41500001	41600000	100	40.688	18.1644	0	NA	TRUE
9:41600001-41700000	9	41600001	41700000	100	39.88	23.4309	0	NA	TRUE
9:41700001-41800000	9	41700001	41800000	100	41.004	15.7492	0	NA	TRUE
9:41800001-41900000	9	41800001	41900000	100	39.346	19.4091	0	NA	TRUE
9:41900001-42000000	9	41900001	42000000	100	39.522	22.2423	0	NA	TRUE
9:42000001-42100000	9	42000001	42100000	100	34.919	16.4787	0	NA	TRUE
9:42100001-42200000	9	42100001	42200000	100	34.291	17.4723	0	NA	TRUE
9:42200001-42300000	9	42200001	42300000	100	39.904	17.4026	0.492	NA	TRUE
9:42300001-42400000	9	42300001	42400000	100	39.247	18.6933	0	NA	TRUE
9:42400001-42500000	9	42400001	42500000	100	42.02	17.0321	0	NA	TRUE
9:42500001-42600000	9	42500001	42600000	100	34.989	17.9885	0	NA	TRUE
9:42600001-42700000	9	42600001	42700000	50	36.902	14.6486	0	NA	TRUE
9:42700001-42800000	9	42700001	42800000	100	38.371	11.3479	0	NA	TRUE
9:42800001-42900000	9	42800001	42900000	100	43.468	15.6167	13.951	NA	TRUE
9:42900001-43000000	9	42900001	43000000	100	34.857	17.9257	0	NA	TRUE
9:43000001-43100000	9	43000001	43100000	100	41.935	17.1178	0	NA	TRUE
9:43100001-43200000	9	43100001	43200000	100	39.417	18.5815	0	NA	TRUE
9:43200001-43300000	9	43200001	43300000	13.698	34.9832	15.6208	0	NA	TRUE
9:43300001-43400000	9	43300001	43400000	86.302	39.2633	21.6334	0	NA	TRUE
9:43400001-43500000	9	43400001	43500000	100	40.818	18.0423	0	NA	TRUE
9:43500001-43600000	9	43500001	43600000	100	40.345	18.9488	0	NA	TRUE
9:43600001-43700000	9	43600001	43700000	100	39.757	19.6779	0	NA	TRUE
9:43700001-43800000	9	43700001	43800000	100	38.364	30.0059	0	NA	TRUE
9:43800001-43900000	9	43800001	43900000	100	38.244	28.7168	0	NA	TRUE
9:43900001-44000000	9	43900001	44000000	50	37.828	17.8345	0	NA	TRUE
9:44000001-44100000	9	44000001	44100000	100	40.927	18.215	0.254	NA	TRUE
9:44100001-44200000	9	44100001	44200000	100	39.986	25.6191	0	NA	TRUE
9:44200001-44300000	9	44200001	44300000	100	40.013	26.2264	0	NA	TRUE
9:44300001-44400000	9	44300001	44400000	100	39.882	18.9753	0.87	NA	TRUE
9:44400001-44500000	9	44400001	44500000	100	39.96	23.3053	0	NA	TRUE
9:44500001-44600000	9	44500001	44600000	100	39.946	19.1791	0	NA	TRUE
9:44600001-44700000	9	44600001	44700000	76.646	40.5266	14.5973	0	NA	TRUE
9:44700001-44800000	9	44700001	44800000	73.354	46.4801	24.0795	0	NA	TRUE
9:44800001-44900000	9	44800001	44900000	100	45.985	27.3647	26.877	NA	TRUE
9:44900001-45000000	9	44900001	45000000	50	42.322	19.458	2.307	NA	TRUE
9:45000001-45100000	9	45000001	45100000	100	45.522	14.3783	0	NA	TRUE
9:45100001-45200000	9	45100001	45200000	100	43.189	22.7753	0	NA	TRUE
9:45200001-45300000	9	45200001	45300000	50.203	40.3223	20.9497	0	NA	TRUE
9:45300001-45400000	9	45300001	45400000	49.797	38.0886	24.2638	1.69	NA	TRUE
9:45400001-45500000	9	45400001	45500000	100	40.136	18.0772	8.408	NA	TRUE
9:45500001-45600000	9	45500001	45600000	100	33.754	17.1982	0	NA	TRUE
9:45600001-45700000	9	45600001	45700000	100	35.165	16.7535	0	NA	TRUE
9:45700001-45800000	9	45700001	45800000	100	45.362	15.8379	0	NA	TRUE
9:45800001-45900000	9	45800001	45900000	50	36.51	15.5691	0	NA	TRUE
9:45900001-46000000	9	45900001	46000000	100	34.195	17.3137	0	NA	TRUE
9:46000001-46100000	9	46000001	46100000	100	35.412	16.2904	0	NA	TRUE
9:46100001-46200000	9	46100001	46200000	100	45.566	15.0862	0	NA	TRUE
9:46200001-46300000	9	46200001	46300000	50	46.682	16.6496	0	NA	TRUE
9:46300001-46400000	9	46300001	46400000	100	45.567	15.1872	0	NA	TRUE
9:46400001-46500000	9	46400001	46500000	61.039	37.9495	15.4564	0	NA	TRUE
9:46500001-46600000	9	46500001	46600000	38.961	35.4662	16.5045	0	NA	TRUE
9:46600001-46700000	9	46600001	46700000	100	34.83	16.5202	0	NA	TRUE
9:46700001-46800000	9	46700001	46800000	100	40.123	18.6569	0.839	NA	TRUE
9:46800001-46900000	9	46800001	46900000	100	40.028	19.9402	0	NA	TRUE
9:46900001-47000000	9	46900001	47000000	100	39.44	19.3322	0	NA	TRUE
9:47000001-47100000	9	47000001	47100000	60.133	40.7796	14.6352	0	NA	TRUE
9:47100001-47200000	9	47100001	47200000	39.867	48.7195	22.0394	0	NA	TRUE
9:47200001-47300000	9	47200001	47300000	100	39.36	20.2855	0	NA	TRUE
9:47300001-47400000	9	47300001	47400000	17.679	38.4241	18.4888	0	NA	TRUE
9:47400001-47500000	9	47400001	47500000	0	NA	0	0	NA	FALSE
9:47500001-47600000	9	47500001	47600000	0	NA	0	0	NA	FALSE
9:47600001-47700000	9	47600001	47700000	0	NA	0	0	NA	FALSE
9:47700001-47800000	9	47700001	47800000	0	NA	0	0	NA	FALSE
9:47800001-47900000	9	47800001	47900000	0	NA	0	0	NA	FALSE
9:47900001-48000000	9	47900001	48000000	0	NA	0	0	NA	FALSE
9:48000001-48100000	9	48000001	48100000	0	NA	0	0	NA	FALSE
9:48100001-48200000	9	48100001	48200000	0	NA	0	0	NA	FALSE
9:48200001-48300000	9	48200001	48300000	0	NA	0	0	NA	FALSE
9:48300001-48400000	9	48300001	48400000	0	NA	0	0	NA	FALSE
9:48400001-48500000	9	48400001	48500000	0	NA	0	0	NA	FALSE
9:48500001-48600000	9	48500001	48600000	0	NA	0	0	NA	FALSE
9:48600001-48700000	9	48600001	48700000	0	NA	0	0	NA	FALSE
9:48700001-48800000	9	48700001	48800000	0	NA	0	0	NA	FALSE
9:48800001-48900000	9	48800001	48900000	0	NA	0	0	NA	FALSE
9:48900001-49000000	9	48900001	49000000	0	NA	0	0	NA	FALSE
9:49000001-49100000	9	49000001	49100000	0	NA	0	0	NA	FALSE
9:49100001-49200000	9	49100001	49200000	0	NA	0	0	NA	FALSE
9:49200001-49300000	9	49200001	49300000	0	NA	0	0	NA	FALSE
9:49300001-49400000	9	49300001	49400000	0	NA	0	0	NA	FALSE
9:49400001-49500000	9	49400001	49500000	0	NA	0	0	NA	FALSE
9:49500001-49600000	9	49500001	49600000	0	NA	0	0	NA	FALSE
9:49600001-49700000	9	49600001	49700000	0	NA	0	0	NA	FALSE
9:49700001-49800000	9	49700001	49800000	0	NA	0	0	NA	FALSE
9:49800001-49900000	9	49800001	49900000	0	NA	0	0	NA	FALSE
9:49900001-50000000	9	49900001	50000000	0	NA	0	0	NA	FALSE
9:50000001-50100000	9	50000001	50100000	0	NA	0	0	NA	FALSE
9:50100001-50200000	9	50100001	50200000	0	NA	0	0	NA	FALSE
9:50200001-50300000	9	50200001	50300000	0	NA	0	0	NA	FALSE
9:50300001-50400000	9	50300001	50400000	0	NA	0	0	NA	FALSE
9:50400001-50500000	9	50400001	50500000	0	NA	0	0	NA	FALSE
9:50500001-50600000	9	50500001	50600000	0	NA	0	0	NA	FALSE
9:50600001-50700000	9	50600001	50700000	0	NA	0	0	NA	FALSE
9:50700001-50800000	9	50700001	50800000	0	NA	0	0	NA	FALSE
9:50800001-50900000	9	50800001	50900000	0	NA	0	0	NA	FALSE
9:50900001-51000000	9	50900001	51000000	0	NA	0	0	NA	FALSE
9:51000001-51100000	9	51000001	51100000	0	NA	0	0	NA	FALSE
9:51100001-51200000	9	51100001	51200000	0	NA	0	0	NA	FALSE
9:51200001-51300000	9	51200001	51300000	0	NA	0	0	NA	FALSE
9:51300001-51400000	9	51300001	51400000	0	NA	0	0	NA	FALSE
9:51400001-51500000	9	51400001	51500000	0	NA	0	0	NA	FALSE
9:51500001-51600000	9	51500001	51600000	0	NA	0	0	NA	FALSE
9:51600001-51700000	9	51600001	51700000	0	NA	0	0	NA	FALSE
9:51700001-51800000	9	51700001	51800000	0	NA	0	0	NA	FALSE
9:51800001-51900000	9	51800001	51900000	0	NA	0	0	NA	FALSE
9:51900001-52000000	9	51900001	52000000	0	NA	0	0	NA	FALSE
9:52000001-52100000	9	52000001	52100000	0	NA	0	0	NA	FALSE
9:52100001-52200000	9	52100001	52200000	0	NA	0	0	NA	FALSE
9:52200001-52300000	9	52200001	52300000	0	NA	0	0	NA	FALSE
9:52300001-52400000	9	52300001	52400000	0	NA	0	0	NA	FALSE
9:52400001-52500000	9	52400001	52500000	0	NA	0	0	NA	FALSE
9:52500001-52600000	9	52500001	52600000	0	NA	0	0	NA	FALSE
9:52600001-52700000	9	52600001	52700000	0	NA	0	0	NA	FALSE
9:52700001-52800000	9	52700001	52800000	0	NA	0	0	NA	FALSE
9:52800001-52900000	9	52800001	52900000	0	NA	0	0	NA	FALSE
9:52900001-53000000	9	52900001	53000000	0	NA	0	0	NA	FALSE
9:53000001-53100000	9	53000001	53100000	0	NA	0	0	NA	FALSE
9:53100001-53200000	9	53100001	53200000	0	NA	0	0	NA	FALSE
9:53200001-53300000	9	53200001	53300000	0	NA	0	0	NA	FALSE
9:53300001-53400000	9	53300001	53400000	0	NA	0	0	NA	FALSE
9:53400001-53500000	9	53400001	53500000	0	NA	0	0	NA	FALSE
9:53500001-53600000	9	53500001	53600000	0	NA	0	0	NA	FALSE
9:53600001-53700000	9	53600001	53700000	0	NA	0	0	NA	FALSE
9:53700001-53800000	9	53700001	53800000	0	NA	0	0	NA	FALSE
9:53800001-53900000	9	53800001	53900000	0	NA	0	0	NA	FALSE
9:53900001-54000000	9	53900001	54000000	0	NA	0	0	NA	FALSE
9:54000001-54100000	9	54000001	54100000	0	NA	0	0	NA	FALSE
9:54100001-54200000	9	54100001	54200000	0	NA	0	0	NA	FALSE
9:54200001-54300000	9	54200001	54300000	0	NA	0	0	NA	FALSE
9:54300001-54400000	9	54300001	54400000	0	NA	0	0	NA	FALSE
9:54400001-54500000	9	54400001	54500000	0	NA	0	0	NA	FALSE
9:54500001-54600000	9	54500001	54600000	0	NA	0	0	NA	FALSE
9:54600001-54700000	9	54600001	54700000	0	NA	0	0	NA	FALSE
9:54700001-54800000	9	54700001	54800000	0	NA	0	0	NA	FALSE
9:54800001-54900000	9	54800001	54900000	0	NA	0	0	NA	FALSE
9:54900001-55000000	9	54900001	55000000	0	NA	0	0	NA	FALSE
9:55000001-55100000	9	55000001	55100000	0	NA	0	0	NA	FALSE
9:55100001-55200000	9	55100001	55200000	0	NA	0	0	NA	FALSE
9:55200001-55300000	9	55200001	55300000	0	NA	0	0	NA	FALSE
9:55300001-55400000	9	55300001	55400000	0	NA	0	0	NA	FALSE
9:55400001-55500000	9	55400001	55500000	0	NA	0	0	NA	FALSE
9:55500001-55600000	9	55500001	55600000	0	NA	0	0	NA	FALSE
9:55600001-55700000	9	55600001	55700000	0	NA	0	0	NA	FALSE
9:55700001-55800000	9	55700001	55800000	0	NA	0	0	NA	FALSE
9:55800001-55900000	9	55800001	55900000	0	NA	0	0	NA	FALSE
9:55900001-56000000	9	55900001	56000000	0	NA	0	0	NA	FALSE
9:56000001-56100000	9	56000001	56100000	0	NA	0	0	NA	FALSE
9:56100001-56200000	9	56100001	56200000	0	NA	0	0	NA	FALSE
9:56200001-56300000	9	56200001	56300000	0	NA	0	0	NA	FALSE
9:56300001-56400000	9	56300001	56400000	0	NA	0	0	NA	FALSE
9:56400001-56500000	9	56400001	56500000	0	NA	0	0	NA	FALSE
9:56500001-56600000	9	56500001	56600000	0	NA	0	0	NA	FALSE
9:56600001-56700000	9	56600001	56700000	0	NA	0	0	NA	FALSE
9:56700001-56800000	9	56700001	56800000	0	NA	0	0	NA	FALSE
9:56800001-56900000	9	56800001	56900000	0	NA	0	0	NA	FALSE
9:56900001-57000000	9	56900001	57000000	0	NA	0	0	NA	FALSE
9:57000001-57100000	9	57000001	57100000	0	NA	0	0	NA	FALSE
9:57100001-57200000	9	57100001	57200000	0	NA	0	0	NA	FALSE
9:57200001-57300000	9	57200001	57300000	0	NA	0	0	NA	FALSE
9:57300001-57400000	9	57300001	57400000	0	NA	0	0	NA	FALSE
9:57400001-57500000	9	57400001	57500000	0	NA	0	0	NA	FALSE
9:57500001-57600000	9	57500001	57600000	0	NA	0	0	NA	FALSE
9:57600001-57700000	9	57600001	57700000	0	NA	0	0	NA	FALSE
9:57700001-57800000	9	57700001	57800000	0	NA	0	0	NA	FALSE
9:57800001-57900000	9	57800001	57900000	0	NA	0	0	NA	FALSE
9:57900001-58000000	9	57900001	58000000	0	NA	0	0	NA	FALSE
9:58000001-58100000	9	58000001	58100000	0	NA	0	0	NA	FALSE
9:58100001-58200000	9	58100001	58200000	0	NA	0	0	NA	FALSE
9:58200001-58300000	9	58200001	58300000	0	NA	0	0	NA	FALSE
9:58300001-58400000	9	58300001	58400000	0	NA	0	0	NA	FALSE
9:58400001-58500000	9	58400001	58500000	0	NA	0	0	NA	FALSE
9:58500001-58600000	9	58500001	58600000	0	NA	0	0	NA	FALSE
9:58600001-58700000	9	58600001	58700000	0	NA	0	0	NA	FALSE
9:58700001-58800000	9	58700001	58800000	0	NA	0	0	NA	FALSE
9:58800001-58900000	9	58800001	58900000	0	NA	0	0	NA	FALSE
9:58900001-59000000	9	58900001	59000000	0	NA	0	0	NA	FALSE
9:59000001-59100000	9	59000001	59100000	0	NA	0	0	NA	FALSE
9:59100001-59200000	9	59100001	59200000	0	NA	0	0	NA	FALSE
9:59200001-59300000	9	59200001	59300000	0	NA	0	0	NA	FALSE
9:59300001-59400000	9	59300001	59400000	0	NA	0	0	NA	FALSE
9:59400001-59500000	9	59400001	59500000	0	NA	0	0	NA	FALSE
9:59500001-59600000	9	59500001	59600000	0	NA	0	0	NA	FALSE
9:59600001-59700000	9	59600001	59700000	0	NA	0	0	NA	FALSE
9:59700001-59800000	9	59700001	59800000	0	NA	0	0	NA	FALSE
9:59800001-59900000	9	59800001	59900000	0	NA	0	0	NA	FALSE
9:59900001-60000000	9	59900001	60000000	0	NA	0	0	NA	FALSE
9:60000001-60100000	9	60000001	60100000	0	NA	0	0	NA	FALSE
9:60100001-60200000	9	60100001	60200000	0	NA	0	0	NA	FALSE
9:60200001-60300000	9	60200001	60300000	0	NA	0	0	NA	FALSE
9:60300001-60400000	9	60300001	60400000	0	NA	0	0	NA	FALSE
9:60400001-60500000	9	60400001	60500000	0	NA	0	0	NA	FALSE
9:60500001-60600000	9	60500001	60600000	0	NA	0	0	NA	FALSE
9:60600001-60700000	9	60600001	60700000	0	NA	0	0	NA	FALSE
9:60700001-60800000	9	60700001	60800000	0	NA	0	0	NA	FALSE
9:60800001-60900000	9	60800001	60900000	0	NA	0	0	NA	FALSE
9:60900001-61000000	9	60900001	61000000	0	NA	0	0	NA	FALSE
9:61000001-61100000	9	61000001	61100000	0	NA	0	0	NA	FALSE
9:61100001-61200000	9	61100001	61200000	0	NA	0	0	NA	FALSE
9:61200001-61300000	9	61200001	61300000	0	NA	0	0	NA	FALSE
9:61300001-61400000	9	61300001	61400000	0	NA	0	0	NA	FALSE
9:61400001-61500000	9	61400001	61500000	0	NA	0	0	NA	FALSE
9:61500001-61600000	9	61500001	61600000	0	NA	0	0	NA	FALSE
9:61600001-61700000	9	61600001	61700000	0	NA	0	0	NA	FALSE
9:61700001-61800000	9	61700001	61800000	0	NA	0	0	NA	FALSE
9:61800001-61900000	9	61800001	61900000	0	NA	0	0	NA	FALSE
9:61900001-62000000	9	61900001	62000000	0	NA	0	0	NA	FALSE
9:62000001-62100000	9	62000001	62100000	0	NA	0	0	NA	FALSE
9:62100001-62200000	9	62100001	62200000	0	NA	0	0	NA	FALSE
9:62200001-62300000	9	62200001	62300000	0	NA	0	0	NA	FALSE
9:62300001-62400000	9	62300001	62400000	0	NA	0	0	NA	FALSE
9:62400001-62500000	9	62400001	62500000	0	NA	0	0	NA	FALSE
9:62500001-62600000	9	62500001	62600000	0	NA	0	0	NA	FALSE
9:62600001-62700000	9	62600001	62700000	0	NA	0	0	NA	FALSE
9:62700001-62800000	9	62700001	62800000	0	NA	0	0	NA	FALSE
9:62800001-62900000	9	62800001	62900000	0	NA	0	0	NA	FALSE
9:62900001-63000000	9	62900001	63000000	0	NA	0	0	NA	FALSE
9:63000001-63100000	9	63000001	63100000	0	NA	0	0	NA	FALSE
9:63100001-63200000	9	63100001	63200000	0	NA	0	0	NA	FALSE
9:63200001-63300000	9	63200001	63300000	0	NA	0	0	NA	FALSE
9:63300001-63400000	9	63300001	63400000	0	NA	0	0	NA	FALSE
9:63400001-63500000	9	63400001	63500000	0	NA	0	0	NA	FALSE
9:63500001-63600000	9	63500001	63600000	0	NA	0	0	NA	FALSE
9:63600001-63700000	9	63600001	63700000	0	NA	0	0	NA	FALSE
9:63700001-63800000	9	63700001	63800000	0	NA	0	0	NA	FALSE
9:63800001-63900000	9	63800001	63900000	0	NA	0	0	NA	FALSE
9:63900001-64000000	9	63900001	64000000	0	NA	0	0	NA	FALSE
9:64000001-64100000	9	64000001	64100000	0	NA	0	0	NA	FALSE
9:64100001-64200000	9	64100001	64200000	0	NA	0	0	NA	FALSE
9:64200001-64300000	9	64200001	64300000	0	NA	0	0	NA	FALSE
9:64300001-64400000	9	64300001	64400000	0	NA	0	0	NA	FALSE
9:64400001-64500000	9	64400001	64500000	0	NA	0	0	NA	FALSE
9:64500001-64600000	9	64500001	64600000	0	NA	0	0	NA	FALSE
9:64600001-64700000	9	64600001	64700000	0	NA	0	0	NA	FALSE
9:64700001-64800000	9	64700001	64800000	0	NA	0	0	NA	FALSE
9:64800001-64900000	9	64800001	64900000	0	NA	0	0	NA	FALSE
9:64900001-65000000	9	64900001	65000000	0	NA	0	0	NA	FALSE
9:65000001-65100000	9	65000001	65100000	0	NA	0	0	NA	FALSE
9:65100001-65200000	9	65100001	65200000	0	NA	0	0	NA	FALSE
9:65200001-65300000	9	65200001	65300000	0	NA	0	0	NA	FALSE
9:65300001-65400000	9	65300001	65400000	0	NA	0	0	NA	FALSE
9:65400001-65500000	9	65400001	65500000	32.321	40.2556	14.8535	0	NA	TRUE
9:65500001-65600000	9	65500001	65600000	100	40.518	16.7418	0	NA	TRUE
9:65600001-65700000	9	65600001	65700000	100	37.667	21.8151	0	NA	TRUE
9:65700001-65800000	9	65700001	65800000	100	41.06	22.9863	0	NA	TRUE
9:65800001-65900000	9	65800001	65900000	100	41.636	23.0431	0	NA	TRUE
9:65900001-66000000	9	65900001	66000000	50	39.184	21.58	0	NA	TRUE
9:66000001-66100000	9	66000001	66100000	100	39.844	17.2227	0	NA	TRUE
9:66100001-66200000	9	66100001	66200000	92.215	41.0877	14.8311	0	NA	TRUE
9:66200001-66300000	9	66200001	66300000	57.785	34.7547	20.2223	0	NA	TRUE
9:66300001-66400000	9	66300001	66400000	100	41.348	20.7931	0	NA	TRUE
9:66400001-66500000	9	66400001	66500000	50	41.44	31.7307	0.635	NA	TRUE
9:66500001-66600000	9	66500001	66600000	100	38.97	26.2272	0	NA	TRUE
9:66600001-66700000	9	66600001	66700000	50	36.2	19.7446	0	NA	TRUE
9:66700001-66800000	9	66700001	66800000	100	38.018	22.7763	32.29	NA	TRUE
9:66800001-66900000	9	66800001	66900000	63.343	38.9072	45.0931	64.329	NA	TRUE
9:66900001-67000000	9	66900001	67000000	86.657	39.3159	12.9401	29.576	NA	TRUE
9:67000001-67100000	9	67000001	67100000	100	40.515	17.5045	5.594	NA	TRUE
9:67100001-67200000	9	67100001	67200000	7.834	34.8353	16.1403	0	NA	TRUE
9:67200001-67300000	9	67200001	67300000	92.166	40.222	18.6363	0	NA	TRUE
9:67300001-67400000	9	67300001	67400000	66.296	41.0779	13.5592	6.495	NA	TRUE
9:67400001-67500000	9	67400001	67500000	0	NA	0	0	NA	FALSE
9:67500001-67600000	9	67500001	67600000	83.704	41.7734	21.3606	0	NA	TRUE
9:67600001-67700000	9	67600001	67700000	100	43.332	22.3594	0	NA	TRUE
9:67700001-67800000	9	67700001	67800000	100	46.179	15.509	3.025	NA	TRUE
9:67800001-67900000	9	67800001	67900000	100	35.992	16.6629	0	NA	TRUE
9:67900001-68000000	9	67900001	68000000	87.998	37.5702	15.9505	0	NA	TRUE
9:68000001-68100000	9	68000001	68100000	0	NA	0	0	NA	FALSE
9:68100001-68200000	9	68100001	68200000	62.002	34.4408	19.8059	0	NA	TRUE
9:68200001-68300000	9	68200001	68300000	100	34.09	20.1683	0	NA	TRUE
9:68300001-68400000	9	68300001	68400000	100	42.022	27.3393	1.117	NA	TRUE
9:68400001-68500000	9	68400001	68500000	100	39.192	39.1213	24.34	NA	TRUE
9:68500001-68600000	9	68500001	68600000	14.181	41.9575	31.5166	0	NA	TRUE
9:68600001-68700000	9	68600001	68700000	35.819	40.4283	29.2083	0	NA	TRUE
9:68700001-68800000	9	68700001	68800000	100	37.992	27.0802	0	NA	TRUE
9:68800001-68900000	9	68800001	68900000	38.946	41.0825	22.6471	0	NA	TRUE
9:68900001-69000000	9	68900001	69000000	11.054	42.6361	40.7365	0	NA	TRUE
9:69000001-69100000	9	69000001	69100000	100	39.012	28.4347	0	NA	TRUE
9:69100001-69200000	9	69100001	69200000	100	41.343	27.8945	0	NA	TRUE
9:69200001-69300000	9	69200001	69300000	78.385	37.0772	17.4224	0	NA	TRUE
9:69300001-69400000	9	69300001	69400000	71.615	36.9099	16.3244	0	NA	TRUE
9:69400001-69500000	9	69400001	69500000	100	41.112	17.2159	0	NA	TRUE
9:69500001-69600000	9	69500001	69600000	100	35.326	18.8999	0	NA	TRUE
9:69600001-69700000	9	69600001	69700000	100	41.049	17.7356	21.161	NA	TRUE
9:69700001-69800000	9	69700001	69800000	100	40.735	13.2363	12.027	NA	TRUE
9:69800001-69900000	9	69800001	69900000	100	36.794	21.6994	0	NA	TRUE
9:69900001-70000000	9	69900001	70000000	100	37.968	21.8454	52.039	NA	TRUE
9:70000001-70100000	9	70000001	70100000	50	42.688	14.1405	22.667	NA	TRUE
9:70100001-70200000	9	70100001	70200000	100	37.627	12.1681	0	NA	TRUE
9:70200001-70300000	9	70200001	70300000	18.729	36.7291	12.4526	0	NA	TRUE
9:70300001-70400000	9	70300001	70400000	81.271	40.6861	10.3802	9.029	NA	TRUE
9:70400001-70500000	9	70400001	70500000	100	37.298	14.9846	0	NA	TRUE
9:70500001-70600000	9	70500001	70600000	50	33.768	18.0583	0	NA	TRUE
9:70600001-70700000	9	70600001	70700000	100	40.008	17.6309	0.492	NA	TRUE
9:70700001-70800000	9	70700001	70800000	35.468	40.9411	21.8957	0	NA	TRUE
9:70800001-70900000	9	70800001	70900000	64.532	36.9088	18.2197	0	NA	TRUE
9:70900001-71000000	9	70900001	71000000	100	41.591	25.4644	0	NA	TRUE
9:72000001-72100000	9	72000001	72100000	100	45.278	74.3396	0	NA	TRUE
9:72600001-72700000	9	72600001	72700000	100	41.048	93.678	0.499	0.00111999	TRUE
9:73300001-73400000	9	73300001	73400000	100	38.823	73.1909	0	NA	TRUE
9:78700001-78800000	9	78700001	78800000	100	38.564	96.1661	0.178	0.02304	TRUE
9:79100001-79200000	9	79100001	79200000	100	41.818	84.7178	0.452	-0.0140476	TRUE
9:79800001-79900000	9	79800001	79900000	100	36.172	87.9555	0.062	-0.0321721	TRUE
9:84000001-84100000	9	84000001	84100000	100	38.518	86.7448	0.086	-0.0136742	TRUE
9:84500001-84600000	9	84500001	84600000	100	41.947	70.6127	0	NA	TRUE
9:86400001-86500000	9	86400001	86500000	100	39.282	56.8618	0	NA	TRUE
9:86500001-86600000	9	86500001	86600000	100	41.34	72.7651	0	NA	TRUE
9:88400001-88500000	9	88400001	88500000	100	39.341	58.3584	0	NA	TRUE
9:88700001-88800000	9	88700001	88800000	100	43.494	67.7906	0	NA	TRUE
9:92000001-92100000	9	92000001	92100000	100	51.16	93.2007	0.367	0.0634916	TRUE
9:92900001-93000000	9	92900001	93000000	100	40.952	62.9298	0	NA	TRUE
9:96800001-96900000	9	96800001	96900000	100	40.074	75.2093	0	NA	TRUE
9:97100001-97200000	9	97100001	97200000	100	42.25	45.1669	0	NA	TRUE
9:99600001-99700000	9	99600001	99700000	100	43.103	67.7764	0	NA	TRUE
9:99700001-99800000	9	99700001	99800000	100	42.272	49.9944	0	NA	TRUE
9:99800001-99900000	9	99800001	99900000	100	42.52	69.5181	0	NA	TRUE
9:99900001-100000000	9	99900001	100000000	100	40.321	47.2017	0	NA	TRUE
9:106000001-106100000	9	106000001	106100000	100	35.296	88.5966	0.32	-0.0140087	TRUE
9:107000001-107100000	9	107000001	107100000	100	37.574	90.1595	0.075	-0.00371694	TRUE
9:110200001-110300000	9	110200001	110300000	100	45.631	78.4788	1.029	-0.0292543	TRUE
9:112600001-112700000	9	112600001	112700000	100	43.019	89.1727	0	NA	TRUE
9:113100001-113200000	9	113100001	113200000	100	39.08	76.9945	0	NA	TRUE
9:113300001-113400000	9	113300001	113400000	100	37.68	90.3862	0.027	-0.0040379	TRUE
9:113800001-113900000	9	113800001	113900000	100	39.695	86.3411	0.159	-0.0239982	TRUE
9:119100001-119200000	9	119100001	119200000	100	43.009	96.3243	0.04	0.0196021	TRUE
9:119700001-119800000	9	119700001	119800000	100	41.217	96.5638	0.065	-0.0053255	TRUE
9:126800001-126900000	9	126800001	126900000	100	48.312	86.7954	0.076	0.0172209	TRUE
9:131400001-131500000	9	131400001	131500000	100	52.171	71.4725	0.062	0.01073	TRUE
9:133100001-133200000	9	133100001	133200000	0	NA	0	0	NA	FALSE
9:136400001-136500000	9	136400001	136500000	100	56.605	95.2175	0	NA	TRUE
9:138200001-138300000	9	138200001	138300000	100	53.573	93.8894	0.176	-0.0554462	TRUE
[truncated: 4,393 more rows]

## Sheet: Table S2. Corr. Subsampling
Tab. S2. Spearman correlations between ten iterations at different subsampling depths and 10M+ reads of BC1-4, 1 ng of MCF-7 DNA amplified with Ampli1, and 1 MCF-7 cell amplified with Ampli1 (cell C, sample 13).
	Spearman r with all reads				Spearman r with all reads				Spearman r with all reads				Spearman r with all reads
MCF-7, 1C, 0.5M, #1	0.565377			MCF-7, 1C, 1M, #1	0.884726			MCF-7, 1C, 2.5M, #1	0.927623			MCF-7, 1C, 5M, #1	0.978142
MCF-7, 1C, 0.5M, #2	0.663145			MCF-7, 1C, 1M, #2	0.865173			MCF-7, 1C, 2.5M, #2	0.975462			MCF-7, 1C, 5M, #2	0.964635
MCF-7, 1C, 0.5M, #3	0.523274			MCF-7, 1C, 1M, #3	0.850169			MCF-7, 1C, 2.5M, #3	0.905482			MCF-7, 1C, 5M, #3	0.97962
MCF-7, 1C, 0.5M, #4	0.537097			MCF-7, 1C, 1M, #4	0.842954			MCF-7, 1C, 2.5M, #4	0.931085			MCF-7, 1C, 5M, #4	0.982979
MCF-7, 1C, 0.5M, #5	0.577508			MCF-7, 1C, 1M, #5	0.839494			MCF-7, 1C, 2.5M, #5	0.927841			MCF-7, 1C, 5M, #5	0.940772
MCF-7, 1C, 0.5M, #6	0.462892			MCF-7, 1C, 1M, #6	0.89312			MCF-7, 1C, 2.5M, #6	0.934499			MCF-7, 1C, 5M, #6	0.927125
MCF-7, 1C, 0.5M, #7	0.540124			MCF-7, 1C, 1M, #7	0.874448			MCF-7, 1C, 2.5M, #7	0.962182			MCF-7, 1C, 5M, #7	0.94534
MCF-7, 1C, 0.5M, #8	0.674756			MCF-7, 1C, 1M, #8	0.836343			MCF-7, 1C, 2.5M, #8	0.907435			MCF-7, 1C, 5M, #8	0.982637
MCF-7, 1C, 0.5M, #9	0.716624			MCF-7, 1C, 1M, #9	0.845898			MCF-7, 1C, 2.5M, #9	0.937068			MCF-7, 1C, 5M, #9	0.982661
MCF-7, 1C, 0.5M, #10	0.662684			MCF-7, 1C, 1M, #10	0.848636			MCF-7, 1C, 2.5M, #10	0.935031			MCF-7, 1C, 5M, #10	0.982123
Average	0.584533			Average	0.859147			Average	0.934297			Average	0.964879
	Spearman r with all reads				Spearman r with all reads				Spearman r with all reads				Spearman r with all reads
MCF-7, Ampli1, 0.5M, #1	0.455241			MCF-7, Ampli1, 1M, #1	0.813152			MCF-7, Ampli1, 2.5M, #1	0.905618			MCF-7, Ampli1, 5M, #1	0.943823
MCF-7, Ampli1, 0.5M, #2	0.590371			MCF-7, Ampli1, 1M, #2	0.845439			MCF-7, Ampli1, 2.5M, #2	0.900501			MCF-7, Ampli1, 5M, #2	0.959302
MCF-7, Ampli1, 0.5M, #3	0.626198			MCF-7, Ampli1, 1M, #3	0.789004			MCF-7, Ampli1, 2.5M, #3	0.877585			MCF-7, Ampli1, 5M, #3	0.951285
MCF-7, Ampli1, 0.5M, #4	0.243552			MCF-7, Ampli1, 1M, #4	0.794408			MCF-7, Ampli1, 2.5M, #4	0.878485			MCF-7, Ampli1, 5M, #4	0.950638
MCF-7, Ampli1, 0.5M, #5	0.654807			MCF-7, Ampli1, 1M, #5	0.803389			MCF-7, Ampli1, 2.5M, #5	0.900284			MCF-7, Ampli1, 5M, #5	0.944225
MCF-7, Ampli1, 0.5M, #6	0.612161			MCF-7, Ampli1, 1M, #6	0.792666			MCF-7, Ampli1, 2.5M, #6	0.874092			MCF-7, Ampli1, 5M, #6	0.96272
MCF-7, Ampli1, 0.5M, #7	0.680283			MCF-7, Ampli1, 1M, #7	0.747886			MCF-7, Ampli1, 2.5M, #7	0.905012			MCF-7, Ampli1, 5M, #7	0.948216
MCF-7, Ampli1, 0.5M, #8	0.594068			MCF-7, Ampli1, 1M, #8	0.816975			MCF-7, Ampli1, 2.5M, #8	0.908471			MCF-7, Ampli1, 5M, #8	0.96201
MCF-7, Ampli1, 0.5M, #9	0.622679			MCF-7, Ampli1, 1M, #9	0.829455			MCF-7, Ampli1, 2.5M, #9	0.919738			MCF-7, Ampli1, 5M, #9	0.944368
MCF-7, Ampli1, 0.5M, #10	0.510722			MCF-7, Ampli1, 1M, #10	0.845338			MCF-7, Ampli1, 2.5M, #10	0.89995			MCF-7, Ampli1, 5M, #10	0.898318
Average	0.564373			Average	0.803597			Average	0.896643			Average	0.951843
	Spearman r with all reads				Spearman r with all reads				Spearman r with all reads				Spearman r with all reads
BC1-4, 0.5M, #1	0.70792			BC1-4, 1M, #1	0.711334			BC1-4, 2.5M, #1	0.997926			BC1-4, 5M, #1	0.998789
BC1-4, 0.5M, #2	0.0988435			BC1-4, 1M, #2	0.712482			BC1-4, 2.5M, #2	0.997927			BC1-4, 5M, #2	0.99959
BC1-4, 0.5M, #3	0.551159			BC1-4, 1M, #3	0.71379			BC1-4, 2.5M, #3	0.998313			BC1-4, 5M, #3	0.998097
BC1-4, 0.5M, #4	0.504475			BC1-4, 1M, #4	0.713905			BC1-4, 2.5M, #4	0.998615			BC1-4, 5M, #4	0.999374
BC1-4, 0.5M, #5	0.517888			BC1-4, 1M, #5	0.711643			BC1-4, 2.5M, #5	0.997271			BC1-4, 5M, #5	0.998422
BC1-4, 0.5M, #6	0.508173			BC1-4, 1M, #6	0.692248			BC1-4, 2.5M, #6	0.998837			BC1-4, 5M, #6	0.999482
BC1-4, 0.5M, #7	0.219551			BC1-4, 1M, #7	0.677327			BC1-4, 2.5M, #7	0.938835			BC1-4, 5M, #7	0.999439
BC1-4, 0.5M, #8	0.690975			BC1-4, 1M, #8	0.712241			BC1-4, 2.5M, #8	0.998096			BC1-4, 5M, #8	0.999223
BC1-4, 0.5M, #9	0.634507			BC1-4, 1M, #9	0.712178			BC1-4, 2.5M, #9	0.998771			BC1-4, 5M, #9	0.999331
BC1-4, 0.5M, #10	0.338427			BC1-4, 1M, #10	0.698512			BC1-4, 2.5M, #10	0.998205			BC1-4, 5M, #10	0.999482
Average	0.49261			Average	0.70635			Average	0.991621			Average	0.999083

## Sheet: Table S3. mFAST-SeqS
Tab. S3. Distribution of mFAST-SeqS reads in single cell WGA samples. Readcounts per chromosome arm were normalized by the number of total mapped reads and subsequently divided by the average normalized reads of the 12 leukocytes. Ratios of HBD leukocytes were calculated by dividing the normalized reads of 1 samples by the average of the remaining 11 samples. Chromosome arms 13p, 14p, 15p, 22p, X…
	BC1-2	BC1-2, repeat	BC1-4	BC1-8	BC1-9	BC1-9, repeat	BC1-10	BC2-1	BC2-4	BC2-5	BC2-6	BC2-8	BC2-10	PC1-2	PC1-9	PC2-2	PC2-4	PC2-7	PC2-8	PC2-10	HBD1-2	HBD1-3	HBD2-2	MCF-7, Ampli1 WGA	MCF-7 Genomic DNA	MCF-7 1 cell, C		HBD1-1	HBD2-1	HBD2-4	HBD3-1	HBD3-4	HBD4-2	HBD4-3	HBD4-4	HBD5-1	HBD5-2	HBD6-2	HBD6-4
chr1p	0.887259	0.918353	0.902347	1.00487	0.405859	0.36207	7.43928	1.14382	0.944762	0.997381	0.991797	0.976395	1.22395	0.0827379	2.24835	0.922713	0.936366	0.94156	1.14568	0.887911	1.16565	1.56055	1.10764	0.876229	0.851684	0.80502		1.06012	0.907479	0.93744	0.937867	0.990998	1.02074	1.05581	1.04241	1.04779	0.959584	1.05491	0.987554
chr1q	1.34189	1.34684	1.32597	0.955977	0.934041	0.896203	0.5796	0.928996	0.949195	1.0511	1.02751	0.98684	1.17667	0.585397	2.29016	0.839678	0.736274	0.948664	1.07554	0.94175	1.01127	1.41348	1.10353	1.08262	1.05124	1.00667		0.992162	0.883726	0.897651	0.99172	0.948126	0.974901	0.897158	1.0186	1.12042	1.21757	1.06292	1.00367
chr10p	0.913944	0.85625	1.0103	0.840498	0.391283	0.354461	0.00906527	1.1692	0.949456	1.13818	1.13742	0.980247	1.06202	1.92514	0.0119492	0.671166	2.24734	0.719615	0.779656	0.715994	0.881662	1.01356	1.03649	0.996385	1.12779	1.07416		0.961573	1.02812	0.940195	1.07482	1.05601	0.888521	0.959094	0.899922	1.01379	1.03569	1.04584	1.10081
chr10q	0.849392	0.857766	0.893452	0.948569	1.20125	1.31112	0.29532	1.10176	0.999912	1.03772	0.844508	1.07254	0.838672	0.512718	0.472849	0.807485	1.24115	0.820305	0.758248	1.09936	0.842995	1.17802	0.969083	1.00255	1.00745	0.966353		1.02291	0.984658	0.856941	1.02564	1.00337	1.05297	0.960917	1.04697	1.01719	1.16062	0.902524	0.970686
chr11p	0.975939	0.99055	0.85931	0.822466	1.03786	1.00489	0.0373558	0.903892	0.864608	1.05046	1.12968	0.88428	1.10819	2.06292	1.65611	1.19596	1.33101	1.0687	0.672814	1.0007	0.927642	1.57098	1.03935	0.740977	0.753974	0.84882		1.16231	0.905543	0.974642	1.1375	0.915211	0.884687	0.956842	0.990423	1.0405	1.06412	0.955327	1.01999
chr11q	0.976916	0.940694	0.925024	0.91439	1.70843	1.71271	0.280983	1.04052	1.03614	1.048	0.954455	0.776319	0.908006	0.183612	3.56187	0.915395	0.708851	0.618577	0.633422	0.586198	0.718463	1.02387	0.975909	0.63914	0.589799	0.574974		1.00146	1.29192	0.945849	0.966593	1.02727	0.772584	1.05075	0.976246	0.992967	1.0171	0.962961	1.00644
chr12p	0.903425	0.863961	0.899748	0.851986	0.27709	0.259675	1.13569	0.622821	0.868772	0.810426	0.636852	0.629576	0.968929	4.755	0.00867818	0.773616	0.555766	0.714039	0.547206	1.2479	1.28744	1.04021	0.882767	0.787167	1.50548	1.99449		1.06462	0.977395	1.07084	1.01563	1.07611	1.01376	0.824377	0.86085	1.04824	0.968042	0.955818	1.13175
chr12q	0.935357	0.931656	0.907246	0.968674	1.10369	1.02095	0.38838	1.48076	1.0054	1.42052	1.4847	1.53127	0.85762	0.554531	1.84636	1.00994	1.06604	0.97318	1.08267	0.994805	1.50405	1.1265	1.18616	1.13641	1.29668	1.02102		1.09788	0.962938	1.06793	1.03962	0.883648	1.04946	1.02677	0.927189	1.03886	0.814944	1.0128	1.08485
chr13q	0.911569	0.924718	0.819121	1.00825	0.844357	0.808571	2.67326	1.03789	0.971043	0.759054	0.96508	0.926604	0.75309	2.02502	0.122583	0.782378	0.776469	0.766591	1.17619	0.876667	1.06744	0.800967	0.911508	0.71963	0.600302	0.624579		1.00353	1.03008	0.944129	0.991878	0.927471	1.07432	1.1157	0.897019	0.959021	1.06304	1.02986	0.967823
chr14q	0.908387	0.904094	0.949781	1.16764	0.602274	0.554774	0.0850434	0.434772	0.975198	0.505518	0.635121	0.278595	0.906319	1.34746	0.57097	0.853967	0.843815	0.898184	1.36981	0.935306	1.05332	0.962166	1.2268	1.34844	0.893286	0.979066		1.01023	0.998776	0.969815	1.03144	0.920141	0.977563	0.930225	0.988323	0.968766	1.123	1.08579	0.999031
chr15q	0.79499	0.821814	0.805989	0.71205	1.15511	1.16625	0.344696	1.15146	0.92281	1.05964	0.851633	1.03254	0.930178	0.941463	0.0133232	0.93533	1.11901	0.873165	1.12204	0.848905	0.781854	1.21555	0.86252	1.10963	0.936291	1.04507		1.07406	1.03368	0.9211	1.08604	0.882754	1.16075	0.99991	1.02394	0.879532	1.00352	0.906302	1.03549
chr16p	1.49628	1.50313	1.45146	0.985954	0.0282102	0.0203453	0.0278021	1.14773	0.872104	0.959276	1.04955	1.11632	1.0622	1.41844	0.014746	1.11741	2.22772	1.4067	1.32576	0.888076	1.38773	0.159887	0.917786	1.22325	1.31713	1.15834		1.12522	0.983336	0.67295	0.983567	1.01818	0.928598	1.29082	1.10792	0.929047	0.981034	0.980328	1.01832
chr16q	0.937913	1.00877	0.864134	1.02195	0.145411	0.132891	0.0155058	0.98535	0.930546	1.04228	1.52407	0.935253	1.36552	0.352105	0.597002	0.503941	1.31166	0.60746	0.426559	1.03493	1.22231	0.305954	0.932233	0.908798	1.21372	1.01113		0.983037	1.18319	1.08361	0.863272	1.04071	0.749847	1.14815	0.979569	0.898717	0.958878	1.0902	1.03484
chr17p	0.69007	0.741418	0.732246	0.510448	0.260385	0.210288	0.0192313	0.57045	0.848016	0.611852	0.609757	0.431775	1.19831	0.686181	0.0123578	1.21863	2.23671	1.04538	0.424937	0.698051	1.36156	0.273751	0.830843	0.89509	1.30873	1.00128		1.03491	1.15785	0.747479	1.03006	0.932175	1.26349	0.968367	0.830838	1.10102	0.827667	1.14846	0.979089
chr17q	0.802938	0.814369	0.925349	0.947768	0.268832	0.249	0.00837763	1.48842	0.993008	1.01236	1.13505	1.14047	1.1409	0.343985	0.0348637	1.02994	0.676892	1.00227	1.12654	1.22313	1.18539	0.774919	0.795002	2.25197	2.89537	2.0982		0.904813	1.05975	0.94607	1.13374	0.884196	0.931588	1.17495	0.998349	0.817195	1.18016	1.10623	0.877453
chr18p	1.4397	1.53127	1.07966	1.11915	0.860414	0.835784	7.89506	1.05924	1.1171	1.22345	0.742432	1.04194	0.869999	1.2731	0.0121849	1.09363	0.785106	1.05779	1.92855	1.00547	1.19307	1.38416	1.32116	0.723796	0.864063	0.861253		0.947387	0.768998	1.03613	1.12395	0.768274	0.919065	1.16716	1.14797	1.03697	1.11182	1.07187	0.9179
chr18q	1.25207	1.20855	1.326	0.918313	0.970309	0.884056	0.0450036	1.06763	1.02002	1.37291	1.20108	1.71414	1.2417	0.530452	0.0109627	0.677148	0.552054	0.841673	0.564665	1.42931	1.01105	2.03249	1.07934	0.560119	0.592918	0.572708		1.03258	1.04484	0.844445	1.04465	0.984723	1.0119	1.05515	1.02949	0.953603	0.936201	0.969011	1.09761
chr19p	0.759369	0.850532	0.932834	0.931199	0.0128441	0.00855067	25.2841	1.46276	0.686734	0.317286	2.17059	1.10286	0.861928	0.018588	0.0123948	0.847403	0.919296	1.10585	2.22161	0.282499	1.23463	0.931715	0.805629	0.684408	1.20443	1.41133		1.24061	1.5279	0.757947	0.787992	0.88694	0.750438	0.990228	1.39769	0.882237	0.695545	1.29317	0.861909
chr19q	0.984473	0.813328	1.40399	0.904811	5.92432	5.93371	0.0163681	0.836366	0.932884	0.846997	1.54187	0.808766	0.823688	0.14596	0.0171403	0.887101	2.00775	1.03803	1.60742	2.13195	1.38742	1.08148	0.933772	0.879214	1.35625	1.16989		0.85392	0.754228	0.923448	1.00921	0.939572	0.977686	1.08191	0.987344	1.02889	1.2583	1.12938	1.07178
chr2p	0.997916	1.0165	0.894341	1.08328	0.728499	0.769883	0.0250621	0.882185	0.99205	1.28507	1.10964	0.958867	1.01704	0.161112	0.159134	1.16296	0.646602	1.09407	1.04838	0.777683	1.55655	0.969283	0.892329	0.982418	1.04282	1.07771		1.01856	1.10531	0.937365	0.991158	0.953824	0.993997	1.00807	0.85594	0.925827	1.06997	1.17309	0.973488
chr2q	0.926942	0.946585	0.913785	1.14954	1.4116	1.35957	0.937573	1.12429	0.949837	1.14335	1.05011	0.936708	1.0785	0.74326	0.37094	1.15393	1.20127	1.208	1.22686	1.01622	1.478	1.09835	0.867784	1.00549	0.979804	1.03347		0.925808	1.01433	0.992539	0.961163	1.06813	0.972779	0.993595	0.875099	1.0246	1.14723	1.01323	1.01573
chr20p	0.968717	0.83904	0.772296	1.14521	0.633991	0.574341	0.00705844	1.08404	0.934796	0.858769	0.823374	0.87033	0.770719	0.258126	0.173363	0.858681	1.02396	0.817329	0.566668	0.530296	1.68255	0.742022	1.0012	1.02027	0.895055	0.778004		0.841269	1.19517	1.05995	0.979505	0.77381	1.15948	1.05222	1.05925	0.961168	0.928169	0.900628	1.10421
chr20q	0.799398	0.867751	0.824254	1.69672	0.0715017	0.0634675	0.0103249	0.747548	1.00348	0.802913	0.717318	1.26892	1.36659	1.39194	3.97194	0.852559	0.869642	0.80328	0.523808	0.394007	1.39362	0.121981	1.18812	2.75122	3.8559	2.5871		0.950676	1.22069	0.916592	0.919332	0.70144	0.718089	1.29544	0.846379	1.13556	1.20606	1.18766	0.939092
chr21p	0.772257	0.854124	0.729206	1.37778	1.68424	2.06244	0	0.28781	0.984403	0.479906	0.666731	0.535796	0.552188	0.0109486	3.25065	0.747773	0.545476	0.670361	1.4686	1.03204	0.648233	0.767963	0.89905	0.827471	1.90492	0.944179		0.881591	0.792699	1.12929	1.25816	0.616721	0.780103	1.7416	0.814298	1.00519	1.31342	1.06614	0.691721
chr21q	0.899943	0.946233	1.02636	0.867939	0.206882	0.244495	8.36577	1.45859	1.18867	1.92808	1.38863	0.993218	0.82824	0.646721	0.114494	0.874438	1.67351	0.831574	0.569182	1.12072	0.750242	1.17813	0.91964	1.01044	0.947476	0.961024		1.0027	0.869944	1.08054	1.03982	0.903349	1.05308	0.847818	0.904803	1.00242	1.16342	0.943852	1.19981
chr22q	0.760177	0.990763	1.02529	1.36852	1.67073	1.6468	0.00842591	1.40595	0.988258	1.18941	1.21473	1.14195	2.37342	1.63561	0.0457215	1.54612	0.761328	1.50049	2.56927	0.899308	1.36332	2.03793	1.24286	0.658457	0.9966	1.01526		1.09191	0.973711	0.738972	1.05257	0.84095	1.01149	1.27979	0.935538	1.03456	0.826689	1.4036	0.843713
chr3p	0.897307	0.847539	0.938911	1.1208	0.148929	0.15058	0.108202	0.653984	0.978359	0.787476	1.01355	0.800805	0.704482	1.00415	3.9302	0.817306	0.815933	0.84851	1.10358	0.839236	1.11681	0.211741	1.21294	1.28296	1.12281	1.32821		1.04677	1.00316	0.952729	1.04631	1.02568	0.962889	0.958345	1.00165	0.966619	0.939704	1.05966	1.03816
chr3q	0.876769	0.904811	0.908232	0.925845	1.68947	1.66983	0.0657398	1.14177	0.898702	1.24942	1.30531	1.44879	1.22354	1.02289	0.49365	0.961584	0.896827	1.08436	0.925033	1.22376	1.05006	0.420903	1.05633	1.06106	1.08887	1.0535		1.01475	1.03059	0.982073	0.949628	1.03633	1.09541	1.00596	1.00945	0.959059	0.931428	1.05241	0.935229
chr4p	0.921548	0.938378	0.916968	1.15121	0.834509	0.780378	0.959687	0.976606	0.980021	0.997585	1.05299	1.23767	0.966218	1.46812	0.0103887	0.839823	0.979325	0.853252	1.00539	1.09759	1.05111	1.35469	0.993624	0.765193	0.730446	0.835646		0.952258	1.00531	0.872343	1.08916	1.14736	1.21111	0.920645	0.875603	1.02741	0.886884	0.874867	1.15087
chr4q	0.951706	0.957797	0.930248	1.05937	1.20198	1.23333	1.3003	1.06426	0.980823	0.997097	0.700886	1.14256	1.02092	1.32546	0.187756	0.801633	0.90971	0.884822	0.850744	0.997672	1.02468	1.17925	0.924683	0.721011	0.762074	0.824415		0.946391	0.950827	0.990787	1.07471	0.980263	1.04875	1.01467	0.877206	1.03616	0.972558	1.05068	1.06012
chr5p	0.928598	0.876433	1.44562	0.803343	1.84951	1.86741	0.946928	1.33169	0.941955	1.19087	1.25286	1.11005	1.07968	0.946183	0.129595	1.22161	0.932242	1.25734	1.14505	1.54176	0.945046	1.96603	0.848886	1.12217	1.17723	1.15735		1.10717	0.94786	0.93857	1.04848	0.943632	1.00932	0.987656	1.00143	0.930248	1.1636	1.0254	0.902079
chr5q	0.867697	0.882973	0.908212	1.0839	0.999206	0.994907	0.401171	0.730876	1.00868	0.579272	0.658766	0.570234	1.04908	0.940856	1.58632	1.02287	1.19656	1.01057	0.948167	1.20788	0.846049	1.64587	0.821327	1.00062	0.931899	1.03962		0.998652	0.952069	0.956248	0.988424	0.998625	0.986463	1.00728	0.909144	0.939792	1.18641	1.00495	1.07666
chr6p	1.05428	1.05679	1.07945	1.01688	0.439351	0.452456	0.0421718	1.15441	0.910818	1.11239	1.09241	1.08737	1.183	0.792688	0.0100621	1.04153	0.890236	1.04191	1.81742	0.800201	1.20913	0.897656	1.01048	0.966019	1.11188	0.896405		1.09342	1.18591	0.943841	1.00227	0.818381	0.949641	1.11362	0.984596	0.971838	0.981107	1.02135	0.942351
chr6q	1.35469	1.36004	1.27242	0.943289	1.16996	1.29812	1.1041	1.01904	0.961838	0.954421	1.03256	0.940127	0.83069	1.07113	0.923186	0.848554	0.803964	0.873534	0.780293	0.84786	0.71485	0.771576	1.09818	0.916446	0.921164	0.933513		1.00682	1.12893	0.934912	0.959328	0.946623	1.00223	1.04011	0.979181	1.11201	0.925237	0.988226	0.980232
chr7p	0.922278	0.893971	0.853852	1.00315	1.21137	1.24062	0.453461	1.11569	1.10417	1.25512	1.05795	1.08095	1.23839	0.148718	0.0907524	1.17795	1.01873	1.19143	1.40326	1.20819	0.660902	0.689584	1.13641	1.23438	1.20071	1.00989		1.07044	0.928324	0.969117	1.06243	1.04368	0.887193	1.08187	1.0617	1.05303	1.06307	0.894395	0.890609
chr7q	0.979341	0.977567	0.948601	1.22568	1.23903	1.3262	0.398198	1.21595	1.02458	1.00575	1.21699	1.04755	1.08103	1.46661	2.61088	1.30376	0.808731	1.17385	1.15375	1.2715	0.989444	0.24088	1.15472	1.22801	1.16445	1.14584		1.0601	0.840808	1.07772	0.974749	0.9376	1.02377	1.07665	0.972018	1.06918	0.936752	0.983685	1.05187
chr8p	0.900946	0.855667	0.9466	0.90822	1.08666	1.13218	0.0176915	0.372601	1.11735	0.772547	0.943822	0.966013	1.18807	1.25517	1.69078	0.602381	0.66752	0.622907	1.41439	1.0218	0.931272	1.0353	0.702064	0.552644	0.624652	0.644794		0.888921	1.20097	0.969806	0.844484	0.818108	1.13174	1.04232	0.942783	1.11254	1.14438	0.959041	0.959078
chr8q	1.00222	0.932129	0.885093	0.936235	1.64211	1.66959	0.460373	1.67052	0.930953	1.31555	1.50719	1.62743	0.963933	0.260853	0.773404	1.13942	0.981751	1.05923	1.02436	1.24997	0.896892	0.689807	0.918516	1.56663	1.63217	1.47155		1.0298	1.08196	1.05528	1.01438	0.887948	1.08964	1.0284	0.948947	1.09376	0.917027	0.966192	0.89196
chr9p	0.844167	0.792673	0.911426	1.04037	0.677605	0.692719	2.25368	0.607579	0.940217	0.365978	0.489666	0.568353	1.19346	1.61058	0.0158067	1.10499	0.425772	1.1579	0.879233	1.13941	0.73768	1.3468	1.21047	0.727557	0.689085	0.772982		0.825668	0.949508	1.01071	1.03004	0.932912	1.19627	1.04688	0.990436	1.06668	0.911994	1.01308	1.03355
chr9q	0.929852	0.894817	0.875006	1.09836	0.602418	0.597097	0.0114518	0.723654	1.03902	0.720712	0.71564	0.830503	1.06559	3.25007	0.200089	0.98216	0.724646	1.05881	0.774662	0.899139	0.56092	1.13068	1.17456	1.01086	0.85222	1.00263		0.967605	1.045	0.924441	0.95811	1.01174	1.18463	0.985889	0.969527	0.981908	1.00325	1.01909	0.952836
chr13p	#DIV/0!	#DIV/0!	#DIV/0!	#DIV/0!	#DIV/0!	#DIV/0!	#DIV/0!	#DIV/0!	#DIV/0!	#DIV/0!	#DIV/0!	#DIV/0!	#DIV/0!	#DIV/0!	#DIV/0!	#DIV/0!	#DIV/0!	#DIV/0!	#DIV/0!	#DIV/0!	#DIV/0!	#DIV/0!	#DIV/0!	#DIV/0!	#DIV/0!	#DIV/0!		#DIV/0!	#DIV/0!	#DIV/0!	#DIV/0!	#DIV/0!	#DIV/0!	#DIV/0!	#DIV/0!	#DIV/0!	#DIV/0!	#DIV/0!	#DIV/0!
chr14p	#DIV/0!	#DIV/0!	#DIV/0!	#DIV/0!	#DIV/0!	#DIV/0!	#DIV/0!	#DIV/0!	#DIV/0!	#DIV/0!	#DIV/0!	#DIV/0!	#DIV/0!	#DIV/0!	#DIV/0!	#DIV/0!	#DIV/0!	#DIV/0!	#DIV/0!	#DIV/0!	#DIV/0!	#DIV/0!	#DIV/0!	#DIV/0!	#DIV/0!	#DIV/0!		#DIV/0!	#DIV/0!	#DIV/0!	#DIV/0!	#DIV/0!	#DIV/0!	#DIV/0!	#DIV/0!	#DIV/0!	#DIV/0!	#DIV/0!	#DIV/0!
chr15p	#DIV/0!	#DIV/0!	#DIV/0!	#DIV/0!	#DIV/0!	#DIV/0!	#DIV/0!	#DIV/0!	#DIV/0!	#DIV/0!	#DIV/0!	#DIV/0!	#DIV/0!	#DIV/0!	#DIV/0!	#DIV/0!	#DIV/0!	#DIV/0!	#DIV/0!	#DIV/0!	#DIV/0!	#DIV/0!	#DIV/0!	#DIV/0!	#DIV/0!	#DIV/0!		#DIV/0!	#DIV/0!	#DIV/0!	#DIV/0!	#DIV/0!	#DIV/0!	#DIV/0!	#DIV/0!	#DIV/0!	#DIV/0!	#DIV/0!	#DIV/0!
chr22p	#DIV/0!	#DIV/0!	#DIV/0!	#DIV/0!	#DIV/0!	#DIV/0!	#DIV/0!	#DIV/0!	#DIV/0!	#DIV/0!	#DIV/0!	#DIV/0!	#DIV/0!	#DIV/0!	#DIV/0!	#DIV/0!	#DIV/0!	#DIV/0!	#DIV/0!	#DIV/0!	#DIV/0!	#DIV/0!	#DIV/0!	#DIV/0!	#DIV/0!	#DIV/0!		#DIV/0!	#DIV/0!	#DIV/0!	#DIV/0!	#DIV/0!	#DIV/0!	#DIV/0!	#DIV/0!	#DIV/0!	#DIV/0!	#DIV/0!	#DIV/0!
chrXp	1.33833	1.34605	1.35979	0.85176	0.186121	0.17945	0.0602394	0.834733	1.46367	1.24903	0.962575	1.11273	0.796177	0.186334	0.967005	1.87213	2.08467	1.07568	1.30933	0.510618	0.596378	0.792028	0.892971	0.763171	0.759595	0.693242		0.833319	1.00068	1.5432	0.865911	1.57814	0.714066	0.75384	1.59881	0.883249	0.70307	0.867371	0.767648
chrXq	1.51615	1.58466	1.49508	0.871166	0.603042	0.55551	0.178632	0.567724	1.46454	0.828986	0.877824	0.936142	0.649985	0.17302	1.9361	1.57191	1.40574	1.78731	0.69723	0.799186	0.371525	0.123191	0.830923	1.14594	1.04522	1.13109		0.82528	0.76625	1.7331	0.836398	1.61644	0.785041	0.79755	1.82383	0.787817	0.635853	0.737613	0.820763
chrYp	0.658227	0.610442	0.65551	0.7209	1.87185	1.75126	0.0108452	0.403882	0.913509	0.822234	0.248048	0.496068	0.442789	3.85804	0.0130088	1.06745	1.01316	1.02246	0.446683	0.540609	1.21593	1.23929	1.34116	0.669706	0.200146	0.629031		1.6239	0.901879	0.89197	1.24519	0.711941	0.926291	0.725986	0.671386	1.16408	0.814287	1.06825	1.32991
chrYq	0.00632501	0	0.00230752	1.08377	2.71478	2.9081	0.123389	0.0100183	0.0104099	0.32157	0.0198926	0.0222691	1.34364	0.00609772	0.00660734	1.90432	0.0144665	1.5196	2.0414	1.0622	2.02056	0.0227774	1.24024	0.00295418	0.0291107	0.00950332		1.22546	1.61983	0.00906127	1.71844	0.0310629	1.26096	1.46964	0.062655	1.25201	1.14081	1.08195	1.50831
Mapped Reads	64918	55243	177943	103810	90082	119940	106488	122957	118332	98320	123847	184384	112153	269351	124288	122256	113533	125376	120483	178592	623258	324485	106605	138992	126945	129620		122548	102367	83145	92182	97210	144730	74614	108748	118870	119805	119597	97614
Total Reads	75147	62131	202563	119716	106646	134714	120843	140270	136553	112347	139538	211756	127245	304388	136667	140107	127778	143175	136107	203021	704619	369179	121872	157415	146973	148098		139175	115003	93448	103053	109589	162684	85716	126438	133634	137309	140237	111561
%	86.388	88.9137	87.8458	86.7136	84.4682	89.0331	88.121	87.6574	86.6565	87.5146	88.755	87.0738	88.1394	88.4894	90.9422	87.259	88.8518	87.5684	88.5208	87.9673	88.4532	87.8937	87.4729	88.2965	86.373	87.5231		88.0532	89.0125	88.9746	89.4511	88.7042	88.9639	87.0479	86.009	88.9519	87.2521	85.2821	87.4983

## Sheet: Table S4. Corr. MCF-7 Deger
Tab. S4. Spearman correlations between three single MCF-7 cells amplified with Ampli1 and TruSeq-prepared libraries and genomic MCF-7 DNA with a TruSeq-prepared library. Only regions passing the default QDNAseq settings were used.
	MCF-7, 1 Cell, A	MCF-7, 1 Cell, B	MCF-7, 1 Cell, C	MCF-7, 2.5 µg
MCF-7, 1 Cell, A	1	0.824201	0.851043	0.7786
MCF-7, 1 Cell, B	0.824201	1	0.896539	0.75037
MCF-7, 1 Cell, C	0.851043	0.896539	1	0.798974
MCF-7, 2.5 µg	0.7786	0.75037	0.798974	1
Median correlation	0.811587

## Sheet: Table S5. Corr. MCF-7 Golub
Tab. S5. Spearman correlations between 27 MCF-7 strains collected by Ben-David et al. (2018). Only regions passing the default QDNAseq settings were used.
	SRR5945437	SRR5945442	SRR5945444	SRR5945447	SRR5945449	SRR5945452	SRR5945460	SRR5945466	SRR5945467	SRR5945468	SRR5945469	SRR5945470	SRR5945471	SRR5945482	SRR5945483	SRR5945484	SRR5945485	SRR5945493	SRR5945494	SRR5945495	SRR5945496	SRR5945499	SRR5945500	SRR5945501	SRR5945502	SRR5945503	SRR5945504
SRR5945437	1	0.80135	0.761691	0.656353	0.795756	0.830914	0.641937	0.693945	0.629052	0.730977	0.731605	0.818954	0.739399	0.725296	0.792688	0.842714	0.542601	0.699077	0.125805	0.722308	0.734606	0.787066	0.831358	0.770392	0.769861	0.758321	0.795315
SRR5945442	0.80135	1	0.940652	0.721163	0.912942	0.87409	0.772145	0.84533	0.770507	0.856103	0.879823	0.888209	0.886346	0.783294	0.982261	0.918707	0.516563	0.893219	0.281087	0.889955	0.862326	0.79351	0.868645	0.914061	0.863334	0.902134	0.88757
SRR5945444	0.761691	0.940652	1	0.739991	0.863117	0.831194	0.75716	0.812009	0.764444	0.818613	0.868562	0.840153	0.932053	0.728986	0.948192	0.869464	0.547884	0.874896	0.291447	0.857584	0.826856	0.743126	0.828852	0.879525	0.88154	0.882084	0.850574
SRR5945447	0.656353	0.721163	0.739991	1	0.783323	0.759771	0.696836	0.767183	0.507165	0.638139	0.733437	0.778283	0.746057	0.5286	0.726155	0.718776	0.410092	0.722948	0.10922	0.702452	0.671718	0.861751	0.756409	0.689091	0.752928	0.742413	0.709815
SRR5945449	0.795756	0.912942	0.863117	0.783323	1	0.942078	0.86166	0.889653	0.710975	0.88163	0.888723	0.934651	0.827503	0.730436	0.899658	0.876475	0.513105	0.907421	0.297897	0.90731	0.888795	0.83663	0.93172	0.872152	0.825548	0.919538	0.911396
SRR5945452	0.830914	0.87409	0.831194	0.759771	0.942078	1	0.823859	0.845668	0.659024	0.841979	0.849884	0.973535	0.788485	0.751157	0.863707	0.858828	0.592578	0.863683	0.259533	0.855539	0.849164	0.880505	0.96846	0.833372	0.780034	0.881529	0.876935
SRR5945460	0.641937	0.772145	0.75716	0.696836	0.86166	0.823859	1	0.889949	0.669876	0.845959	0.862833	0.839978	0.799747	0.69141	0.782842	0.732913	0.444229	0.882821	0.344643	0.854555	0.862908	0.71327	0.804947	0.837795	0.744759	0.900252	0.88306
SRR5945466	0.693945	0.84533	0.812009	0.767183	0.889653	0.845668	0.889949	1	0.676386	0.847376	0.865631	0.861791	0.800516	0.670266	0.831701	0.816943	0.513095	0.877386	0.316134	0.873414	0.865039	0.778375	0.830032	0.845627	0.772604	0.894102	0.885914
SRR5945467	0.629052	0.770507	0.764444	0.507165	0.710975	0.659024	0.669876	0.676386	1	0.690693	0.712843	0.677049	0.734312	0.61362	0.78245	0.724105	0.698805	0.761017	0.499995	0.717678	0.715621	0.549642	0.648204	0.775746	0.679513	0.765607	0.749093
SRR5945468	0.730977	0.856103	0.818613	0.638139	0.88163	0.841979	0.845959	0.847376	0.690693	1	0.930511	0.856959	0.769888	0.645591	0.845065	0.851766	0.534172	0.900469	0.383729	0.936897	0.948468	0.743064	0.821519	0.81851	0.754661	0.925019	0.92774
SRR5945469	0.731605	0.879823	0.868562	0.733437	0.888723	0.849884	0.862833	0.865631	0.712843	0.930511	1	0.865926	0.794064	0.703977	0.892891	0.84107	0.491525	0.94371	0.348828	0.963453	0.956688	0.784784	0.829238	0.840549	0.798904	0.96839	0.929504
SRR5945470	0.818954	0.888209	0.840153	0.778283	0.934651	0.973535	0.839978	0.861791	0.677049	0.856959	0.865926	1	0.800857	0.758808	0.880421	0.868663	0.59224	0.882522	0.265127	0.87354	0.866486	0.878696	0.955299	0.849413	0.799396	0.897438	0.891691
SRR5945471	0.739399	0.886346	0.932053	0.746057	0.827503	0.788485	0.799747	0.800516	0.734312	0.769888	0.794064	0.800857	1	0.722649	0.895684	0.847309	0.507668	0.820863	0.263453	0.798105	0.779501	0.714887	0.793975	0.916711	0.863336	0.823476	0.809188
SRR5945482	0.725296	0.783294	0.728986	0.5286	0.730436	0.751157	0.69141	0.670266	0.61362	0.645591	0.703977	0.758808	0.722649	1	0.774337	0.713552	0.440988	0.715653	0.221858	0.700501	0.708734	0.651958	0.740707	0.770464	0.782635	0.729806	0.723658
SRR5945483	0.792688	0.982261	0.948192	0.726155	0.899658	0.863707	0.782842	0.831701	0.78245	0.845065	0.892891	0.880421	0.895684	0.774337	1	0.910131	0.52481	0.904544	0.266987	0.88008	0.855387	0.780796	0.862098	0.927368	0.874346	0.910847	0.876759
SRR5945484	0.842714	0.918707	0.869464	0.718776	0.876475	0.858828	0.732913	0.816943	0.724105	0.851766	0.84107	0.868663	0.847309	0.713552	0.910131	1	0.547311	0.828733	0.196032	0.847175	0.86578	0.81166	0.846199	0.902584	0.826011	0.87405	0.907253
SRR5945485	0.542601	0.516563	0.547884	0.410092	0.513105	0.592578	0.444229	0.513095	0.698805	0.534172	0.491525	0.59224	0.507668	0.440988	0.52481	0.547311	1	0.524219	0.350489	0.482882	0.495579	0.536003	0.574644	0.501646	0.51751	0.542761	0.539517
SRR5945493	0.699077	0.893219	0.874896	0.722948	0.907421	0.863683	0.882821	0.877386	0.761017	0.900469	0.94371	0.882522	0.820863	0.715653	0.904544	0.828733	0.524219	1	0.361022	0.943311	0.926063	0.780066	0.846793	0.872886	0.790128	0.974499	0.919501
SRR5945494	0.125805	0.281087	0.291447	0.10922	0.297897	0.259533	0.344643	0.316134	0.499995	0.383729	0.348828	0.265127	0.263453	0.221858	0.266987	0.196032	0.350489	0.361022	1	0.35646	0.355271	0.16875	0.243661	0.222636	0.19383	0.336399	0.327387
SRR5945495	0.722308	0.889955	0.857584	0.702452	0.90731	0.855539	0.854555	0.873414	0.717678	0.936897	0.963453	0.87354	0.798105	0.700501	0.88008	0.847175	0.482882	0.943311	0.35646	1	0.961969	0.775084	0.833817	0.849002	0.770917	0.949357	0.930833
SRR5945496	0.734606	0.862326	0.826856	0.671718	0.888795	0.849164	0.862908	0.865039	0.715621	0.948468	0.956688	0.866486	0.779501	0.708734	0.855387	0.86578	0.495579	0.926063	0.355271	0.961969	1	0.766505	0.826242	0.845753	0.758729	0.947757	0.945269
SRR5945499	0.787066	0.79351	0.743126	0.861751	0.83663	0.880505	0.71327	0.778375	0.549642	0.743064	0.784784	0.878696	0.714887	0.651958	0.780796	0.81166	0.536003	0.780066	0.16875	0.775084	0.766505	1	0.85644	0.728692	0.737901	0.80879	0.798859
SRR5945500	0.831358	0.868645	0.828852	0.756409	0.93172	0.96846	0.804947	0.830032	0.648204	0.821519	0.829238	0.955299	0.793975	0.740707	0.862098	0.846199	0.574644	0.846793	0.243661	0.833817	0.826242	0.85644	1	0.820719	0.768422	0.862483	0.859893
SRR5945501	0.770392	0.914061	0.879525	0.689091	0.872152	0.833372	0.837795	0.845627	0.775746	0.81851	0.840549	0.849413	0.916711	0.770464	0.927368	0.902584	0.501646	0.872886	0.222636	0.849002	0.845753	0.728692	0.820719	1	0.85787	0.878902	0.867412
SRR5945502	0.769861	0.863334	0.88154	0.752928	0.825548	0.780034	0.744759	0.772604	0.679513	0.754661	0.798904	0.799396	0.863336	0.782635	0.874346	0.826011	0.51751	0.790128	0.19383	0.770917	0.758729	0.737901	0.768422	0.85787	1	0.813006	0.787806
SRR5945503	0.758321	0.902134	0.882084	0.742413	0.919538	0.881529	0.900252	0.894102	0.765607	0.925019	0.96839	0.897438	0.823476	0.729806	0.910847	0.87405	0.542761	0.974499	0.336399	0.949357	0.947757	0.80879	0.862483	0.878902	0.813006	1	0.968677
SRR5945504	0.795315	0.88757	0.850574	0.709815	0.911396	0.876935	0.88306	0.885914	0.749093	0.92774	0.929504	0.891691	0.809188	0.723658	0.876759	0.907253	0.539517	0.919501	0.327387	0.930833	0.945269	0.798859	0.859893	0.867412	0.787806	0.968677	1
Median correlation	0.80879
