# Supplementary material for: A pipeline for copy number profiling of single circulating tumour cells to assess intrapatient tumour heterogeneity
Source: Mol Oncol. 2022 Jul 8;16(16):2981–3000. doi: 10.1002/1878-0261.13174 (PMC9394233; doi:10.1002/1878-0261.13174)
Supplement: Supplementary file 10 — Data S1. R‐markdown file containing the ready‐to‐use R‐script to obtain copy‐number calls, and a heatmap for sequence data (in *.bam format) of single cells. [file MOL2-16-2981-s007.zip]

Archive with 1 entries (1 files):
- mol213174-sup-0010-DataS1.Rmd
