# Supplementary material for: A pipeline for copy number profiling of single circulating tumour cells to assess intrapatient tumour heterogeneity
Source: Mol Oncol. 2022 Jul 8;16(16):2981–3000. doi: 10.1002/1878-0261.13174 (PMC9394233; doi:10.1002/1878-0261.13174)
Supplement: Supplementary file 10 — Data S1. R‐markdown file containing the ready‐to‐use R‐script to obtain copy‐number calls, and a heatmap for sequence data (in *.bam format) of single cells. [file MOL2-16-2981-s007.zip › mol213174-sup-0010-DataS1.Rmd]

---
title: "Pipeline for CNA-detection, optimized for single cells"
author: "Teoman Deger"
date: "3-9-2021"
output: html_document
---

With the help of this document, the pipeline used to detect CNA as in Deger et al. 2021 (under review) will be explained step by step.
To start, we will need to install several packages.

```{r}
#set working directory
path="C:/Path/to/data"
setwd(path)
#load libraries
library(QDNAseq)
library(QDNAseq.hg19)
library(NoWaves)
library(DNAcopy)
library(CGHcall)
library(impute)
library(tibble)
```

First, the data will pre-processed with the QDNAseq R-package. This will count sequence reads in non-overlapping regions of a pre-set length (bins, 100kb in this example). Furthermore, this script removes low-quality reads, normalizes the remaining reads, corrects for GC-content and mappability, and excludes reads mapped to the ENCODE’s Blacklist Regions. 

```{r}
#qDNASeq 100 kb bins
bins <- getBinAnnotations(binSize = 100)                                             #sets binsizes to XX-kb
readCounts <- binReadCounts(bins)                                                    #grabs all files in your directory ending in .bam
readCountsFiltered <- applyFilters(readCounts, residual=TRUE, blacklist=TRUE)        #filters telomere/centromere regions
readCountsFiltered <- estimateCorrection(readCountsFiltered)
copyNumbers <- correctBins(readCountsFiltered)
copyNumbersNormalized <- normalizeBins(copyNumbers)
copyNumbersSmooth <- smoothOutlierBins(copyNumbersNormalized, logTransform = TRUE, force=FALSE)
plot(copyNumbersSmooth)
```

Now the data (in 'Large QDNAseqCopyNumbers' format) will be exported and reloaded as a data.frame, which makes it easier to work with in R.

```{r}
exportBins(copyNumbersSmooth, file="NameOfFile.txt", filter=TRUE)
MyData <- read.table("NameOfFile.txt",header=TRUE, sep="\t", na.strings = c("NA","#N/A"),comment.char="%")
```

Extract all healthy control into a subset, and do the same for the tumor samples.Next we make a 'smoothing-profile' using our controls using the NoWaves package.
Starting from line 55, the original package of CGHcall was followed (DOI:10.18129/B9.bioc.CGHcall, Mark vd Wiel et al.) The parameters set in line 59 and 61 were optimal for copy number calling of single cell samples and were able to detect focal and chromosomal aberations of MCF7 without false-positive calling in our HBD set. undo.sd, clen aand relSDlong must be set using your tumor-control samples. In line 61, nclass determines how many 'calling dimensions' should be given (3=normal, loss, gain; 4 includes amplifications, 5 includes double deletions). Cellularity here is the expected percentage of tumor material. IchorCNA has something similar. For CTC this is always 100%, for ctDNA I would expect 5-10%. mislsforfir is a meassure for the mininum length of the segments (in Mb) to be used for fitting the model.

```{r}
#NoWaves
MyControls <- MyData[,c(1:4,"SELECT YOUR CONTROLS")]                                                  #Select controls only
MySamples  <- MyData[,c(1:4,"SELECT YOUR SAMPLES")]                                                   #select samples only
controlsSmooth <- SmoothNormals(MyControls, bandwidth = 1, nchr=22)                                   #create a 'smoothing-profile'
MySamples_Corrected <- CorrectTumors(MySamples , controlsSmooth, nchr=22, bandwidth = 1)              #remove technical bias found in controls from samples

#CGHcall
CGAobj <- MySamples_Corrected                                                   
CGAObject <- make_cghRaw(CGAobj)
cghdata <- preprocess(CGAObject, maxmiss=30, nchrom=22)
norm.cghdata <- normalize(cghdata, method="median", smoothOutliers=TRUE)
seg.cghdata <- segmentData(norm.cghdata, method="DNAcopy",undo.splits="sdundo",undo.SD=4, clen=10, relSDlong=2)  
postseg.cghdata <- postsegnormalize(seg.cghdata)
result <- CGHcall(postseg.cghdata,prior="not all",nclass=5,cellularity=1, minlsforfit = 0.5)
result <- ExpandCGHcall(result,postseg.cghdata)
par(mfrow=c(1,1))
plot(result)
```

Finally, we are going to make a heatmap and dendogram using WECCA. Luckily, WECCA accepts CGAcall objects.
```{r}
#WECCA
# make region data using hard calls
copyNumReg <- regioning(copyNum)
# clustering with hard calls
dendrogram <- WECCAhc(copyNumReg)
# generate a heatmap of the found clustering
WECCA.heatmap(copyNumReg, dendrogram)

```
